# Supplementary material for: Diversity and Biogeography of Human Oral Saliva Microbial Communities Revealed by the Earth Microbiome Project
Source: Front Microbiol. 2022 Jun 13;13:931065. doi: 10.3389/fmicb.2022.931065 (PMC9234457; doi:10.3389/fmicb.2022.931065)
Supplement: Supplementary file 1 [file Table_1.XLSX]

## Sheet: Sheet1
#SampleID	ebi_accession	sample_scientific_name	country	observed_otus	chao1	shannon	faith_pd
958.N.01	ERP016748	human oral metagenome	GAZ:Italy	95	149	3.57928	14.5218
958.N.02	ERP016748	human oral metagenome	GAZ:Italy	117	135.4	4.57442	17.0954
958.N.03	ERP016748	human oral metagenome	GAZ:Italy	112	129.5	4.69433	16.6332
958.N.04	ERP016748	human oral metagenome	GAZ:Italy	135	152.55	4.96669	17.6525
958.N.05	ERP016748	human oral metagenome	GAZ:Italy	98	109.375	4.89384	15.9996
958.N.06	ERP016748	human oral metagenome	GAZ:Italy	125	141.667	4.34546	17.326
958.N.07	ERP016748	human oral metagenome	GAZ:Italy	86	103.143	4.41617	15.0206
958.N.08	ERP016748	human oral metagenome	GAZ:Italy	84	94.1111	4.3648	13.9639
958.N.09	ERP016748	human oral metagenome	GAZ:Italy	93	110	4.64884	15.4097
958.N.10	ERP016748	human oral metagenome	GAZ:Italy	142	175	5.05218	19.846
958.N.11	ERP016748	human oral metagenome	GAZ:Italy	148	179.316	5.33879	19.8286
958.N.12	ERP016748	human oral metagenome	GAZ:Italy	106	134.111	4.45581	15.7562
958.N.13	ERP016748	human oral metagenome	GAZ:Italy	126	147.75	4.41777	16.5001
958.N.14	ERP016748	human oral metagenome	GAZ:Italy	109	126.5	4.52644	16.2833
958.N.15	ERP016748	human oral metagenome	GAZ:Italy	85	99.25	3.69143	13.89
958.N.16	ERP016748	human oral metagenome	GAZ:Italy	113	140.083	4.94082	18.1907
958.N.17	ERP016748	human oral metagenome	GAZ:Italy	105	121.714	3.97543	15.4486
958.N.18	ERP016748	human oral metagenome	GAZ:Italy	89	97.75	4.20337	14.9243
958.N.19	ERP016748	human oral metagenome	GAZ:Italy	94	116.667	4.73666	14.8599
958.N.20	ERP016748	human oral metagenome	GAZ:Italy	65	76.375	4.15637	12.9661
958.N.21	ERP016748	human oral metagenome	GAZ:Italy	101	112.769	4.48364	15.523
958.N.22	ERP016748	human oral metagenome	GAZ:Italy	110	116	4.79217	16.3675
958.N.23	ERP016748	human oral metagenome	GAZ:Italy	84	89.625	4.33213	13.1855
958.N.24	ERP016748	human oral metagenome	GAZ:Italy	142	171.64	4.79895	18.003
958.N.25	ERP016748	human oral metagenome	GAZ:Italy	102	119.647	4.1985	15.1074
958.N.26	ERP016748	human oral metagenome	GAZ:Italy	86	112.25	4.3633	13.3967
958.N.27	ERP016748	human oral metagenome	GAZ:Italy	98	108.059	4.40196	15.8089
958.N.28	ERP016748	human oral metagenome	GAZ:Italy	113	114	5.00898	16.6929
958.O.01	ERP016748	human oral metagenome	GAZ:Italy	126	174	4.73749	18.129
958.O.02	ERP016748	human oral metagenome	GAZ:Italy	94	132.154	4.22556	15.102
958.O.03	ERP016748	human oral metagenome	GAZ:Italy	90	127.5	4.02959	13.2711
958.O.04	ERP016748	human oral metagenome	GAZ:Italy	70	73.1111	4.35128	12.0556
958.O.05	ERP016748	human oral metagenome	GAZ:Italy	104	125	3.9806	15.1499
958.O.06	ERP016748	human oral metagenome	GAZ:Italy	163	192.526	4.75095	20.7245
958.O.07	ERP016748	human oral metagenome	GAZ:Italy	149	180.167	4.8356	19.6895
958.O.08	ERP016748	human oral metagenome	GAZ:Italy	74	95.8571	4.09619	12.306
958.O.09	ERP016748	human oral metagenome	GAZ:Italy	100	121	4.68069	15.5197
958.O.10	ERP016748	human oral metagenome	GAZ:Italy	146	171.143	4.65235	20.7315
958.O.11	ERP016748	human oral metagenome	GAZ:Italy	123	146.625	4.52269	18.4299
958.O.12	ERP016748	human oral metagenome	GAZ:Italy	131	154.619	4.81069	17.8258
958.O.13	ERP016748	human oral metagenome	GAZ:Italy	155	175.3	5.03331	21.3213
958.O.14	ERP016748	human oral metagenome	GAZ:Italy	71	83	3.9636	12.1421
958.O.15	ERP016748	human oral metagenome	GAZ:Italy	95	150.111	4.26661	14.8617
958.O.16	ERP016748	human oral metagenome	GAZ:Italy	134	163.062	4.90776	19.5448
958.O.17	ERP016748	human oral metagenome	GAZ:Italy	82	110.875	4.11054	13.3977
958.O.18	ERP016748	human oral metagenome	GAZ:Italy	132	182.647	4.79045	19.6165
958.O.19	ERP016748	human oral metagenome	GAZ:Italy	90	98.5	3.44829	12.9458
958.O.20	ERP016748	human oral metagenome	GAZ:Italy	108	123	4.22036	15.2592
958.O.21	ERP016748	human oral metagenome	GAZ:Italy	110	125.333	4.779	17.1571
958.O.22	ERP016748	human oral metagenome	GAZ:Italy	72	83.1429	2.88131	11.3913
958.O.23	ERP016748	human oral metagenome	GAZ:Italy	146	172.4	4.46352	18.3906
958.O.24	ERP016748	human oral metagenome	GAZ:Italy	99	115.235	4.34154	15.6093
958.O.25	ERP016748	human oral metagenome	GAZ:Italy	96	116	3.8972	14.1407
958.O.26	ERP016748	human oral metagenome	GAZ:Italy	97	114.769	4.42361	15.3417
958.O.27	ERP016748	human oral metagenome	GAZ:Italy	121	156	4.51857	16.7432
958.O.28	ERP016748	human oral metagenome	GAZ:Italy	47	83	3.5789	9.69134
1774.1.Oral.Puer	ERP016472	human oral metagenome	GAZ:Puerto Rico	128	162.364	3.85114	17.2544
1774.111.Oral.Puer	ERP016472	human oral metagenome	GAZ:Puerto Rico	77	93.2353	2.02458	11.7795
1774.117.Oral.Puer	ERP016472	human oral metagenome	GAZ:Puerto Rico	73	82.2308	2.29163	10.8955
1774.12.Oral.Puer	ERP016472	human oral metagenome	GAZ:Puerto Rico	152	187.652	3.07944	20.0908
1774.128.Oral.Puer	ERP016472	human oral metagenome	GAZ:Puerto Rico	46	52.4286	2.66067	8.40835
1774.139.Oral.Puer	ERP016472	human oral metagenome	GAZ:Puerto Rico	89	106.647	3.12267	11.2363
1774.155.Oral.Puer	ERP016472	human oral metagenome	GAZ:Puerto Rico	47	64.1429	1.46543	8.556
1774.161.Oral.Puer	ERP016472	human oral metagenome	GAZ:Puerto Rico	49	62	2.61776	9.3045
1774.172.Oral.Puer	ERP016472	human oral metagenome	GAZ:Puerto Rico	56	65.1	2.89491	9.60268
1774.177.Oral.Puer	ERP016472	human oral metagenome	GAZ:Puerto Rico	63	80	2.69579	11.0891
1774.18.Oral.Puer	ERP016472	human oral metagenome	GAZ:Puerto Rico	68	71.9286	3.05753	10.1159
1774.183.Oral.Puer	ERP016472	human oral metagenome	GAZ:Puerto Rico	45	55.5	2.44118	8.86137
1774.205.Oral.Puer	ERP016472	human oral metagenome	GAZ:Puerto Rico	65	75.9091	2.99624	10.4098
1774.221.Oral.Puer	ERP016472	human oral metagenome	GAZ:Puerto Rico	110	131.75	3.07327	16.2765
1774.227.Oral.Puer	ERP016472	human oral metagenome	GAZ:Puerto Rico	85	87.1429	4.66886	11.6494
1774.23.Oral.Puer	ERP016472	human oral metagenome	GAZ:Puerto Rico	84	94.9286	1.77828	12.2463
1774.238.Oral.Puer	ERP016472	human oral metagenome	GAZ:Puerto Rico	74	102.875	3.20423	12.5112
1774.243.Oral.Puer	ERP016472	human oral metagenome	GAZ:Puerto Rico	68	95.6	2.19194	11.8963
1774.249.Oral.Puer	ERP016472	human oral metagenome	GAZ:Puerto Rico	33	44	1.46079	6.99276
1774.254.Oral.Puer	ERP016472	human oral metagenome	GAZ:Puerto Rico	29	36.2	1.67595	7.42068
1774.260.Oral.Puer	ERP016472	human oral metagenome	GAZ:Puerto Rico	29	31.5	2.64221	7.13499
1774.271.Oral.Puer	ERP016472	human oral metagenome	GAZ:Puerto Rico	153	192.136	3.85645	17.7106
1774.276.Oral.Puer	ERP016472	human oral metagenome	GAZ:Puerto Rico	66	113.25	1.34457	12.3891
1774.282.Oral.Puer	ERP016472	human oral metagenome	GAZ:Puerto Rico	29	40	0.970078	6.49911
1774.29.Oral.Puer	ERP016472	human oral metagenome	GAZ:Puerto Rico	57	80.75	1.38815	9.56961
1774.298.Oral.Puer	ERP016472	human oral metagenome	GAZ:Puerto Rico	28	44.5	1.29045	6.10749
1774.304.Oral.Puer	ERP016472	human oral metagenome	GAZ:Puerto Rico	41	81	2.16539	8.20589
1774.309.Oral.Puer	ERP016472	human oral metagenome	GAZ:Puerto Rico	104	156.5	2.5448	14.5905
1774.315.Oral.Puer	ERP016472	human oral metagenome	GAZ:Puerto Rico	42	73.6667	1.43219	7.67446
1774.320.Oral.Puer	ERP016472	human oral metagenome	GAZ:Puerto Rico	82	90	1.66617	11.1131
1774.331.Oral.Puer	ERP016472	human oral metagenome	GAZ:Puerto Rico	77	106.062	1.8286	12.9003
1774.337.Oral.Puer	ERP016472	human oral metagenome	GAZ:Puerto Rico	50	61.6667	1.70542	9.32271
1774.34.Oral.Puer	ERP016472	human oral metagenome	GAZ:Puerto Rico	102	123.75	3.56996	13.4138
1774.342.Oral.Puer	ERP016472	human oral metagenome	GAZ:Puerto Rico	55	76.1111	1.86631	9.40041
1774.348.Oral.Puer	ERP016472	human oral metagenome	GAZ:Puerto Rico	39	40.875	1.77662	7.16812
1774.353.Oral.Puer	ERP016472	human oral metagenome	GAZ:Puerto Rico	62	75.9091	2.95319	10.204
1774.359.Oral.Puer	ERP016472	human oral metagenome	GAZ:Puerto Rico	39	43.5	2.14716	7.35783
1774.375.Oral.Puer	ERP016472	human oral metagenome	GAZ:Puerto Rico	56	73.1	2.26355	9.92792
1774.381.Oral.Puer	ERP016472	human oral metagenome	GAZ:Puerto Rico	62	77.1111	2.57865	10.0438
1774.397.Oral.Puer	ERP016472	human oral metagenome	GAZ:Puerto Rico	48	70.6667	2.13518	10.1999
1774.40.Oral.Puer	ERP016472	human oral metagenome	GAZ:Puerto Rico	81	88.8	3.73524	11.6343
1774.403.Oral.Puer	ERP016472	human oral metagenome	GAZ:Puerto Rico	41	52.1429	1.86292	8.75798
1774.408.Oral.Puer	ERP016472	human oral metagenome	GAZ:Puerto Rico	58	82	2.8709	10.539
1774.414.Oral.Puer	ERP016472	human oral metagenome	GAZ:Puerto Rico	62	79.1429	3.21965	11.5817
1774.430.Oral.Puer	ERP016472	human oral metagenome	GAZ:Puerto Rico	54	91.5	1.93642	10.9569
1774.436.Oral.Puer	ERP016472	human oral metagenome	GAZ:Puerto Rico	71	91.6471	1.95166	12.3271
1774.441.Oral.Puer	ERP016472	human oral metagenome	GAZ:Puerto Rico	161	177.714	5.22286	18.5679
1774.447.Oral.Puer	ERP016472	human oral metagenome	GAZ:Puerto Rico	26	36.5	2.52031	7.69235
1774.452.Oral.Puer	ERP016472	human oral metagenome	GAZ:Puerto Rico	45	56.6667	2.22649	9.10644
1774.458.Oral.Puer	ERP016472	human oral metagenome	GAZ:Puerto Rico	37	43	1.46055	8.47219
1774.463.Oral.Puer	ERP016472	human oral metagenome	GAZ:Puerto Rico	25	28.75	1.75695	6.5081
1774.469.Oral.Puer	ERP016472	human oral metagenome	GAZ:Puerto Rico	33	34.6667	2.80042	7.7619
1774.474.Oral.Puer	ERP016472	human oral metagenome	GAZ:Puerto Rico	26	71.5	1.50211	6.03042
1774.480.Oral.Puer	ERP016472	human oral metagenome	GAZ:Puerto Rico	27	34	2.16487	6.66955
1774.485.Oral.Puer	ERP016472	human oral metagenome	GAZ:Puerto Rico	89	110.083	2.80545	13.0259
1774.491.Oral.Puer	ERP016472	human oral metagenome	GAZ:Puerto Rico	80	91.6667	4.71952	11.673
1774.496.Oral.Puer	ERP016472	human oral metagenome	GAZ:Puerto Rico	56	75.4286	2.05097	9.10881
1774.502.Oral.Puer	ERP016472	human oral metagenome	GAZ:Puerto Rico	37	59.5	2.49889	7.49881
1774.513.Oral.Puer	ERP016472	human oral metagenome	GAZ:Puerto Rico	41	46	2.0079	7.09936
1774.518.Oral.Puer	ERP016472	human oral metagenome	GAZ:Puerto Rico	82	116.5	2.85029	11.1873
1774.524.Oral.Puer	ERP016472	human oral metagenome	GAZ:Puerto Rico	67	88.4286	2.07316	10.5901
1774.529.Oral.Puer	ERP016472	human oral metagenome	GAZ:Puerto Rico	112	117.2	4.33665	14.9057
1774.56.Oral.Puer	ERP016472	human oral metagenome	GAZ:Puerto Rico	58	62	3.03424	9.68101
1774.62.Oral.Puer	ERP016472	human oral metagenome	GAZ:Puerto Rico	67	76.4286	4.01277	9.92773
1774.7.Oral.Puer	ERP016472	human oral metagenome	GAZ:Puerto Rico	73	81.5714	3.65068	10.8458
1774.95.Oral.Puer	ERP016472	human oral metagenome	GAZ:Puerto Rico	68	85.5	2.27106	9.79193
1774.L501.Oral.Puer	ERP016472	human oral metagenome	GAZ:Puerto Rico	79	94	2.98502	11.5803
1774.L509.Oral.Puer	ERP016472	human oral metagenome	GAZ:Puerto Rico	68	78.5	3.14748	9.86355
1774.L514.Oral.Puer	ERP016472	human oral metagenome	GAZ:Puerto Rico	89	112.882	2.27762	13.0126
1774.L522.Oral.Puer	ERP016472	human oral metagenome	GAZ:Puerto Rico	93	143.6	4.57391	13.1282
1774.L528.Oral.Puer	ERP016472	human oral metagenome	GAZ:Puerto Rico	95	111.154	4.41978	13.685
1774.L560.Oral.Puer	ERP016472	human oral metagenome	GAZ:Puerto Rico	80	99.125	3.25479	10.6939
1774.L562.Oral.Puer	ERP016472	human oral metagenome	GAZ:Puerto Rico	94	105.667	4.67137	13.3231
1774.L567.Oral.Puer	ERP016472	human oral metagenome	GAZ:Puerto Rico	95	114.462	4.57932	12.4517
1774.L574.Oral.Puer	ERP016472	human oral metagenome	GAZ:Puerto Rico	68	83.1111	3.42103	10.7132
1774.L581.Oral.Puer	ERP016472	human oral metagenome	GAZ:Puerto Rico	49	59.5	1.88725	9.20297
1774.L587.Oral.Puer	ERP016472	human oral metagenome	GAZ:Puerto Rico	82	92.9091	3.36843	11.8828
1774.L589.Oral.Puer	ERP016472	human oral metagenome	GAZ:Puerto Rico	92	111.25	3.23465	11.2613
1774.L603.Oral.Puer	ERP016472	human oral metagenome	GAZ:Puerto Rico	136	161.143	4.66411	16.3241
722.F11Tong.1.s.1.1.sequence	ERP020884	human oral metagenome	GAZ:United States of America	65	84.0909	3.48513	11.9968
722.F11Tong.2.s.2.1.sequence	ERP020884	human oral metagenome	GAZ:United States of America	80	136.1	3.65183	14.4565
722.F11Tong.3.s.3.1.sequence	ERP020884	human oral metagenome	GAZ:United States of America	75	92.5	3.59081	13.7726
722.F11Tong.4.s.4.1.sequence	ERP020884	human oral metagenome	GAZ:United States of America	69	88.4615	3.57674	13.2929
722.F11Tong.5.s.6.1.sequence	ERP020884	human oral metagenome	GAZ:United States of America	70	95	3.57076	12.7937
722.F11Tong.6.s.7.1.sequence	ERP020884	human oral metagenome	GAZ:United States of America	83	148	3.54946	16.6867
722.F11Tong.7.s.8.1.sequence	ERP020884	human oral metagenome	GAZ:United States of America	73	122.6	3.56265	13.2426
722.M11Tong.4.s.4.1.sequence	ERP020884	human oral metagenome	GAZ:United States of America	174	174.783	4.95455	23.6376
722.M11Tong.5.s.6.1.sequence	ERP020884	human oral metagenome	GAZ:United States of America	168	205.276	4.73801	24.6211
722.M11Tong.6.s.7.1.sequence	ERP020884	human oral metagenome	GAZ:United States of America	216	258	5.04495	29.8445
722.M11Tong.7.s.8.1.sequence	ERP020884	human oral metagenome	GAZ:United States of America	179	195.081	4.87227	24.5887
722.M31Tong.1.s.1.1.sequence	ERP020884	human oral metagenome	GAZ:United States of America	53	62.75	2.82119	11.3959
722.M31Tong.2.s.2.1.sequence	ERP020884	human oral metagenome	GAZ:United States of America	61	111.6	2.73264	12.0762
722.M31Tong.3.s.3.1.sequence	ERP020884	human oral metagenome	GAZ:United States of America	69	112.875	2.69776	13.153
722.M31Tong.4.s.4.1.sequence	ERP020884	human oral metagenome	GAZ:United States of America	74	113.545	2.7165	15.0249
722.M31Tong.5.s.6.1.sequence	ERP020884	human oral metagenome	GAZ:United States of America	79	166.875	2.81575	14.8008
722.M31Tong.6.s.7.1.sequence	ERP020884	human oral metagenome	GAZ:United States of America	84	176.625	2.83493	17.0427
722.M31Tong.7.s.8.1.sequence	ERP020884	human oral metagenome	GAZ:United States of America	79	157.75	2.87349	14.3076
550.L5S101.s.5.sequence	ERP021896	human oral metagenome	GAZ:United States of America	51	52.9091	3.38598	9.07358
550.L5S102.s.5.sequence	ERP021896	human oral metagenome	GAZ:United States of America	90	98.0769	4.29226	12.6055
550.L5S103.s.5.sequence	ERP021896	human oral metagenome	GAZ:United States of America	68	69.4286	3.52473	10.9827
550.L5S111.s.5.sequence	ERP021896	human oral metagenome	GAZ:United States of America	57	60.75	3.72044	10.5767
550.L5S112.s.5.sequence	ERP021896	human oral metagenome	GAZ:United States of America	59	63.5	3.80301	10.5016
550.L5S113.s.5.sequence	ERP021896	human oral metagenome	GAZ:United States of America	51	55.5	3.8255	10.4134
550.L5S115.s.5.sequence	ERP021896	human oral metagenome	GAZ:United States of America	54	54.6667	3.457	8.85219
550.L5S118.s.5.sequence	ERP021896	human oral metagenome	GAZ:United States of America	54	54.9091	3.55267	9.27955
550.L5S119.s.5.sequence	ERP021896	human oral metagenome	GAZ:United States of America	50	53.5	3.64718	9.60055
550.L5S120.s.5.sequence	ERP021896	human oral metagenome	GAZ:United States of America	62	64.1538	3.91004	10.0255
550.L5S125.s.5.sequence	ERP021896	human oral metagenome	GAZ:United States of America	57	60.2727	3.59763	9.6647
550.L5S126.s.5.sequence	ERP021896	human oral metagenome	GAZ:United States of America	54	56.625	3.53903	9.8244
550.L5S127.s.5.sequence	ERP021896	human oral metagenome	GAZ:United States of America	61	65.2308	3.8527	10.4627
550.L5S136.s.5.sequence	ERP021896	human oral metagenome	GAZ:United States of America	45	50.6	3.49181	9.29667
550.L5S137.s.5.sequence	ERP021896	human oral metagenome	GAZ:United States of America	40	43.3333	3.57008	9.0849
550.L5S142.s.5.sequence	ERP021896	human oral metagenome	GAZ:United States of America	44	49.6	3.48131	9.3828
550.L5S144.s.5.sequence	ERP021896	human oral metagenome	GAZ:United States of America	49	51.1429	3.53174	9.30081
550.L5S149.s.5.sequence	ERP021896	human oral metagenome	GAZ:United States of America	49	50	3.4564	9.96438
550.L5S152.s.5.sequence	ERP021896	human oral metagenome	GAZ:United States of America	36	37.5	3.39724	7.90094
550.L5S158.s.5.sequence	ERP021896	human oral metagenome	GAZ:United States of America	45	46	3.71212	9.79614
550.L5S168.s.5.sequence	ERP021896	human oral metagenome	GAZ:United States of America	53	64	3.64169	9.5443
550.L5S183.s.5.sequence	ERP021896	human oral metagenome	GAZ:United States of America	52	52.3333	3.67708	9.51388
550.L5S188.s.5.sequence	ERP021896	human oral metagenome	GAZ:United States of America	43	55	3.52026	9.18808
550.L5S189.s.5.sequence	ERP021896	human oral metagenome	GAZ:United States of America	53	55.5455	3.99808	10.21
550.L5S191.s.5.sequence	ERP021896	human oral metagenome	GAZ:United States of America	47	48.4286	3.75746	9.47028
550.L5S199.s.5.sequence	ERP021896	human oral metagenome	GAZ:United States of America	61	78	3.32352	10.8476
550.L5S200.s.5.sequence	ERP021896	human oral metagenome	GAZ:United States of America	60	67.8571	4.00449	10.2263
550.L5S207.s.5.sequence	ERP021896	human oral metagenome	GAZ:United States of America	48	48.6	3.7195	8.70162
550.L5S209.s.5.sequence	ERP021896	human oral metagenome	GAZ:United States of America	47	52.5	2.94092	9.35909
550.L5S212.s.5.sequence	ERP021896	human oral metagenome	GAZ:United States of America	49	52.5	3.42724	9.16285
550.L5S218.s.5.sequence	ERP021896	human oral metagenome	GAZ:United States of America	61	61.4615	3.76821	10.1704
550.L5S224.s.5.sequence	ERP021896	human oral metagenome	GAZ:United States of America	57	64.5	3.8696	10.7132
550.L5S238.s.5.sequence	ERP021896	human oral metagenome	GAZ:United States of America	63	71.25	3.76477	10.4652
550.L5S258.s.5.sequence	ERP021896	human oral metagenome	GAZ:United States of America	68	68.7143	3.84148	10.9215
550.L5S262.s.5.sequence	ERP021896	human oral metagenome	GAZ:United States of America	62	71.4286	4.01738	11.3844
550.L5S266.s.5.sequence	ERP021896	human oral metagenome	GAZ:United States of America	49	52	3.35815	10.1522
550.L5S274.s.5.sequence	ERP021896	human oral metagenome	GAZ:United States of America	67	71	3.96702	10.7816
550.L5S275.s.5.sequence	ERP021896	human oral metagenome	GAZ:United States of America	54	63	3.31069	10.6465
550.L5S278.s.5.sequence	ERP021896	human oral metagenome	GAZ:United States of America	52	53.2	3.67188	10.1205
550.L5S282.s.5.sequence	ERP021896	human oral metagenome	GAZ:United States of America	64	77	3.85501	10.9475
550.L5S97.s.5.sequence	ERP021896	human oral metagenome	GAZ:United States of America	80	84.7143	3.94849	11.9555
550.L6S10.s.6.sequence	ERP021896	human oral metagenome	GAZ:United States of America	51	51.8571	3.70015	10.3266
550.L6S100.s.6.sequence	ERP021896	human oral metagenome	GAZ:United States of America	63	69.6	3.91132	10.8558
550.L6S104.s.6.sequence	ERP021896	human oral metagenome	GAZ:United States of America	62	63.4286	4.3295	11.399
550.L6S106.s.6.sequence	ERP021896	human oral metagenome	GAZ:United States of America	75	82.3333	4.48506	12.3289
550.L6S107.s.6.sequence	ERP021896	human oral metagenome	GAZ:United States of America	57	66	3.62981	10.5845
550.L6S109.s.6.sequence	ERP021896	human oral metagenome	GAZ:United States of America	47	62	3.51836	9.46504
550.L6S11.s.6.sequence	ERP021896	human oral metagenome	GAZ:United States of America	60	66	4.08893	10.9221
550.L6S110.s.6.sequence	ERP021896	human oral metagenome	GAZ:United States of America	58	62.0909	3.50021	10.3396
550.L6S111.s.6.sequence	ERP021896	human oral metagenome	GAZ:United States of America	64	90	4.01354	11.8335
550.L6S113.s.6.sequence	ERP021896	human oral metagenome	GAZ:United States of America	68	106	3.98364	11.6253
550.L6S114.s.6.sequence	ERP021896	human oral metagenome	GAZ:United States of America	67	80	3.86856	11.5976
550.L6S115.s.6.sequence	ERP021896	human oral metagenome	GAZ:United States of America	64	65.3636	3.56856	11.2948
550.L6S116.s.6.sequence	ERP021896	human oral metagenome	GAZ:United States of America	57	68	3.26621	11.3706
550.L6S117.s.6.sequence	ERP021896	human oral metagenome	GAZ:United States of America	53	55.625	3.17271	10.1867
550.L6S118.s.6.sequence	ERP021896	human oral metagenome	GAZ:United States of America	86	105.462	3.71467	12.2867
550.L6S119.s.6.sequence	ERP021896	human oral metagenome	GAZ:United States of America	50	59.3333	3.89296	9.68939
550.L6S120.s.6.sequence	ERP021896	human oral metagenome	GAZ:United States of America	65	67.4	3.77011	10.75
550.L6S122.s.6.sequence	ERP021896	human oral metagenome	GAZ:United States of America	54	56.1	3.34291	10.3592
550.L6S124.s.6.sequence	ERP021896	human oral metagenome	GAZ:United States of America	68	75.5	3.83207	11.7916
550.L6S125.s.6.sequence	ERP021896	human oral metagenome	GAZ:United States of America	67	72.1429	4.29783	11.6525
550.L6S128.s.6.sequence	ERP021896	human oral metagenome	GAZ:United States of America	65	76.375	3.71937	10.9421
550.L6S129.s.6.sequence	ERP021896	human oral metagenome	GAZ:United States of America	69	77.25	3.72141	11.5582
550.L6S13.s.6.sequence	ERP021896	human oral metagenome	GAZ:United States of America	63	74	3.77639	12.0397
550.L6S130.s.6.sequence	ERP021896	human oral metagenome	GAZ:United States of America	72	85	4.39906	12.4319
550.L6S131.s.6.sequence	ERP021896	human oral metagenome	GAZ:United States of America	57	68	3.9521	10.9051
550.L6S132.s.6.sequence	ERP021896	human oral metagenome	GAZ:United States of America	59	66.5	3.8163	10.8453
550.L6S135.s.6.sequence	ERP021896	human oral metagenome	GAZ:United States of America	70	85	3.28924	11.6523
550.L6S136.s.6.sequence	ERP021896	human oral metagenome	GAZ:United States of America	61	63.3333	3.52737	10.7248
550.L6S137.s.6.sequence	ERP021896	human oral metagenome	GAZ:United States of America	68	83	3.72314	11.624
550.L6S14.s.6.sequence	ERP021896	human oral metagenome	GAZ:United States of America	58	80	3.80473	10.1888
550.L6S140.s.6.sequence	ERP021896	human oral metagenome	GAZ:United States of America	74	80.6	4.15008	12.0337
550.L6S141.s.6.sequence	ERP021896	human oral metagenome	GAZ:United States of America	62	66.6667	4.10546	11.1156
550.L6S142.s.6.sequence	ERP021896	human oral metagenome	GAZ:United States of America	66	73	4.36938	11.6598
550.L6S143.s.6.sequence	ERP021896	human oral metagenome	GAZ:United States of America	61	68	4.16318	11.3045
550.L6S144.s.6.sequence	ERP021896	human oral metagenome	GAZ:United States of America	60	66.4286	3.68708	10.6422
550.L6S145.s.6.sequence	ERP021896	human oral metagenome	GAZ:United States of America	58	62.5	3.44108	10.8629
550.L6S148.s.6.sequence	ERP021896	human oral metagenome	GAZ:United States of America	65	91	4.21138	11.8445
550.L6S149.s.6.sequence	ERP021896	human oral metagenome	GAZ:United States of America	73	86	4.22634	12.0623
550.L6S15.s.6.sequence	ERP021896	human oral metagenome	GAZ:United States of America	49	52	3.07264	9.82537
550.L6S151.s.6.sequence	ERP021896	human oral metagenome	GAZ:United States of America	67	74.3333	3.91955	11.675
550.L6S152.s.6.sequence	ERP021896	human oral metagenome	GAZ:United States of America	74	87.125	4.07977	11.538
550.L6S155.s.6.sequence	ERP021896	human oral metagenome	GAZ:United States of America	69	86.1429	4.19093	12.5078
550.L6S16.s.6.sequence	ERP021896	human oral metagenome	GAZ:United States of America	51	53.1	3.16469	9.87368
550.L6S160.s.6.sequence	ERP021896	human oral metagenome	GAZ:United States of America	56	58.8	3.41974	11.0009
550.L6S162.s.6.sequence	ERP021896	human oral metagenome	GAZ:United States of America	61	68	3.94848	11.4291
550.L6S164.s.6.sequence	ERP021896	human oral metagenome	GAZ:United States of America	47	53	3.27042	9.58697
550.L6S166.s.6.sequence	ERP021896	human oral metagenome	GAZ:United States of America	82	95.3333	3.71401	12.2275
550.L6S167.s.6.sequence	ERP021896	human oral metagenome	GAZ:United States of America	67	74.8571	3.7845	11.3604
550.L6S168.s.6.sequence	ERP021896	human oral metagenome	GAZ:United States of America	59	74.1667	4.00956	11.2411
550.L6S169.s.6.sequence	ERP021896	human oral metagenome	GAZ:United States of America	68	77.1	4.08555	11.7434
550.L6S17.s.6.sequence	ERP021896	human oral metagenome	GAZ:United States of America	57	67.1111	3.19351	10.5595
550.L6S172.s.6.sequence	ERP021896	human oral metagenome	GAZ:United States of America	54	65	3.68873	11.0207
550.L6S173.s.6.sequence	ERP021896	human oral metagenome	GAZ:United States of America	72	78.875	4.03113	12.0791
550.L6S174.s.6.sequence	ERP021896	human oral metagenome	GAZ:United States of America	88	91.6667	4.19505	13.8189
550.L6S175.s.6.sequence	ERP021896	human oral metagenome	GAZ:United States of America	66	78	3.64726	11.1517
550.L6S176.s.6.sequence	ERP021896	human oral metagenome	GAZ:United States of America	66	67.5	3.99156	11.173
550.L6S177.s.6.sequence	ERP021896	human oral metagenome	GAZ:United States of America	59	64.625	3.79978	10.9569
550.L6S180.s.6.sequence	ERP021896	human oral metagenome	GAZ:United States of America	75	79.5833	4.20358	12.3478
550.L6S182.s.6.sequence	ERP021896	human oral metagenome	GAZ:United States of America	64	73.75	4.09989	11.094
550.L6S184.s.6.sequence	ERP021896	human oral metagenome	GAZ:United States of America	84	92.5714	3.98699	12.5744
550.L6S186.s.6.sequence	ERP021896	human oral metagenome	GAZ:United States of America	71	79.6667	4.09972	11.5558
550.L6S187.s.6.sequence	ERP021896	human oral metagenome	GAZ:United States of America	66	88.6667	3.78306	11.2941
550.L6S188.s.6.sequence	ERP021896	human oral metagenome	GAZ:United States of America	75	96	3.58727	11.7973
550.L6S189.s.6.sequence	ERP021896	human oral metagenome	GAZ:United States of America	50	52.3333	3.21409	10.0262
550.L6S191.s.6.sequence	ERP021896	human oral metagenome	GAZ:United States of America	54	55.875	3.83285	10.7461
550.L6S194.s.6.sequence	ERP021896	human oral metagenome	GAZ:United States of America	50	66.5	3.55256	9.9
550.L6S195.s.6.sequence	ERP021896	human oral metagenome	GAZ:United States of America	52	74	3.75883	9.94461
550.L6S197.s.6.sequence	ERP021896	human oral metagenome	GAZ:United States of America	58	93	3.95395	10.3861
550.L6S198.s.6.sequence	ERP021896	human oral metagenome	GAZ:United States of America	50	51.6667	3.4845	10.0836
550.L6S200.s.6.sequence	ERP021896	human oral metagenome	GAZ:United States of America	55	71.5	4.02944	11.2606
550.L6S201.s.6.sequence	ERP021896	human oral metagenome	GAZ:United States of America	52	53.1111	3.8482	9.94679
550.L6S202.s.6.sequence	ERP021896	human oral metagenome	GAZ:United States of America	48	49.75	3.08819	8.90255
550.L6S204.s.6.sequence	ERP021896	human oral metagenome	GAZ:United States of America	56	57.1111	3.47762	10.2763
550.L6S205.s.6.sequence	ERP021896	human oral metagenome	GAZ:United States of America	78	88.1111	4.26761	12.613
550.L6S206.s.6.sequence	ERP021896	human oral metagenome	GAZ:United States of America	57	62.6	3.90122	9.88146
550.L6S207.s.6.sequence	ERP021896	human oral metagenome	GAZ:United States of America	72	85.3333	3.66048	11.2575
550.L6S209.s.6.sequence	ERP021896	human oral metagenome	GAZ:United States of America	68	74.5	3.75369	11.2363
550.L6S21.s.6.sequence	ERP021896	human oral metagenome	GAZ:United States of America	64	66.5455	3.43732	11.4087
550.L6S210.s.6.sequence	ERP021896	human oral metagenome	GAZ:United States of America	63	67.5	3.6651	11.8629
550.L6S213.s.6.sequence	ERP021896	human oral metagenome	GAZ:United States of America	75	98.75	4.01282	13.205
550.L6S214.s.6.sequence	ERP021896	human oral metagenome	GAZ:United States of America	78	83.3529	3.9796	12.2816
550.L6S217.s.6.sequence	ERP021896	human oral metagenome	GAZ:United States of America	64	79.1111	3.41882	10.5361
550.L6S218.s.6.sequence	ERP021896	human oral metagenome	GAZ:United States of America	72	89.1429	3.88957	12.2239
550.L6S22.s.6.sequence	ERP021896	human oral metagenome	GAZ:United States of America	64	67.75	3.50738	10.7986
550.L6S221.s.6.sequence	ERP021896	human oral metagenome	GAZ:United States of America	75	82.0909	3.82268	12.3112
550.L6S225.s.6.sequence	ERP021896	human oral metagenome	GAZ:United States of America	50	54.5	3.44297	9.61066
550.L6S226.s.6.sequence	ERP021896	human oral metagenome	GAZ:United States of America	57	60.1111	3.49789	10.5307
550.L6S228.s.6.sequence	ERP021896	human oral metagenome	GAZ:United States of America	67	84.1429	3.80063	11.1298
550.L6S229.s.6.sequence	ERP021896	human oral metagenome	GAZ:United States of America	57	64.8571	3.83606	10.5208
550.L6S23.s.6.sequence	ERP021896	human oral metagenome	GAZ:United States of America	76	85.5455	4.1797	13.4573
550.L6S230.s.6.sequence	ERP021896	human oral metagenome	GAZ:United States of America	58	59.25	3.9228	10.7082
550.L6S231.s.6.sequence	ERP021896	human oral metagenome	GAZ:United States of America	74	89.3	3.69039	12.5173
550.L6S232.s.6.sequence	ERP021896	human oral metagenome	GAZ:United States of America	57	62.1429	3.55839	10.2728
550.L6S234.s.6.sequence	ERP021896	human oral metagenome	GAZ:United States of America	61	69.6667	3.28993	10.4894
550.L6S235.s.6.sequence	ERP021896	human oral metagenome	GAZ:United States of America	83	88.5714	3.97957	12.8132
550.L6S237.s.6.sequence	ERP021896	human oral metagenome	GAZ:United States of America	65	71.4286	3.74184	11.2435
550.L6S239.s.6.sequence	ERP021896	human oral metagenome	GAZ:United States of America	57	62.1429	3.54363	10.9127
550.L6S24.s.6.sequence	ERP021896	human oral metagenome	GAZ:United States of America	72	76.2308	4.11858	12.0939
550.L6S240.s.6.sequence	ERP021896	human oral metagenome	GAZ:United States of America	60	71	3.16573	10.6145
550.L6S241.s.6.sequence	ERP021896	human oral metagenome	GAZ:United States of America	76	87.6667	3.96604	12.8439
550.L6S242.s.6.sequence	ERP021896	human oral metagenome	GAZ:United States of America	71	82.375	4.20637	11.4243
550.L6S243.s.6.sequence	ERP021896	human oral metagenome	GAZ:United States of America	65	72.2	4.36196	11.8423
550.L6S244.s.6.sequence	ERP021896	human oral metagenome	GAZ:United States of America	58	61	4.03074	11.2433
550.L6S245.s.6.sequence	ERP021896	human oral metagenome	GAZ:United States of America	50	59	3.60512	9.72763
550.L6S246.s.6.sequence	ERP021896	human oral metagenome	GAZ:United States of America	55	59	3.54291	10.6143
550.L6S248.s.6.sequence	ERP021896	human oral metagenome	GAZ:United States of America	61	68.8571	3.77842	10.7713
550.L6S25.s.6.sequence	ERP021896	human oral metagenome	GAZ:United States of America	63	82	3.93974	11.2118
550.L6S251.s.6.sequence	ERP021896	human oral metagenome	GAZ:United States of America	66	77	3.91365	11.1037
550.L6S255.s.6.sequence	ERP021896	human oral metagenome	GAZ:United States of America	74	83.5455	3.78462	11.6841
550.L6S257.s.6.sequence	ERP021896	human oral metagenome	GAZ:United States of America	84	111.6	3.75525	13.2362
550.L6S258.s.6.sequence	ERP021896	human oral metagenome	GAZ:United States of America	91	123.5	3.82126	12.3904
550.L6S259.s.6.sequence	ERP021896	human oral metagenome	GAZ:United States of America	70	104.2	3.7595	12.1646
550.L6S260.s.6.sequence	ERP021896	human oral metagenome	GAZ:United States of America	73	79	3.77299	11.8548
550.L6S261.s.6.sequence	ERP021896	human oral metagenome	GAZ:United States of America	68	77.75	3.74999	11.4348
550.L6S264.s.6.sequence	ERP021896	human oral metagenome	GAZ:United States of America	61	70.75	3.99734	10.617
550.L6S265.s.6.sequence	ERP021896	human oral metagenome	GAZ:United States of America	84	102.4	3.97406	12.6073
550.L6S267.s.6.sequence	ERP021896	human oral metagenome	GAZ:United States of America	68	89	3.4421	10.8102
550.L6S269.s.6.sequence	ERP021896	human oral metagenome	GAZ:United States of America	66	75.5455	3.68326	11.3631
550.L6S27.s.6.sequence	ERP021896	human oral metagenome	GAZ:United States of America	48	52	3.31257	9.96662
550.L6S271.s.6.sequence	ERP021896	human oral metagenome	GAZ:United States of America	88	113.091	3.63708	12.773
550.L6S272.s.6.sequence	ERP021896	human oral metagenome	GAZ:United States of America	93	99.6667	4.13631	13.6507
550.L6S273.s.6.sequence	ERP021896	human oral metagenome	GAZ:United States of America	109	128.118	3.4348	12.1728
550.L6S274.s.6.sequence	ERP021896	human oral metagenome	GAZ:United States of America	37	44	2.91834	8.1465
550.L6S275.s.6.sequence	ERP021896	human oral metagenome	GAZ:United States of America	53	55.8	3.59208	10.2933
550.L6S277.s.6.sequence	ERP021896	human oral metagenome	GAZ:United States of America	73	94.1111	3.23915	11.6131
550.L6S279.s.6.sequence	ERP021896	human oral metagenome	GAZ:United States of America	56	73.5	3.38485	10.1065
550.L6S282.s.6.sequence	ERP021896	human oral metagenome	GAZ:United States of America	50	52.625	3.30738	9.63081
550.L6S283.s.6.sequence	ERP021896	human oral metagenome	GAZ:United States of America	74	166	3.30901	11.984
550.L6S284.s.6.sequence	ERP021896	human oral metagenome	GAZ:United States of America	88	114.25	3.77445	13.2243
550.L6S285.s.6.sequence	ERP021896	human oral metagenome	GAZ:United States of America	78	97.125	3.80787	11.9625
550.L6S286.s.6.sequence	ERP021896	human oral metagenome	GAZ:United States of America	84	101.769	3.85875	12.6273
550.L6S287.s.6.sequence	ERP021896	human oral metagenome	GAZ:United States of America	73	94.375	3.86911	12.7827
550.L6S289.s.6.sequence	ERP021896	human oral metagenome	GAZ:United States of America	64	72.25	3.61795	11.3411
550.L6S291.s.6.sequence	ERP021896	human oral metagenome	GAZ:United States of America	74	86.3636	4.16598	12.339
550.L6S292.s.6.sequence	ERP021896	human oral metagenome	GAZ:United States of America	79	93.25	3.78012	13.0312
550.L6S293.s.6.sequence	ERP021896	human oral metagenome	GAZ:United States of America	79	106.143	3.97543	12.4869
550.L6S294.s.6.sequence	ERP021896	human oral metagenome	GAZ:United States of America	71	92.1111	3.41652	11.8582
550.L6S296.s.6.sequence	ERP021896	human oral metagenome	GAZ:United States of America	61	65	3.8168	11.102
550.L6S297.s.6.sequence	ERP021896	human oral metagenome	GAZ:United States of America	68	76.75	3.41396	11.4115
550.L6S299.s.6.sequence	ERP021896	human oral metagenome	GAZ:United States of America	68	74.1111	3.77515	11.1356
550.L6S3.s.6.sequence	ERP021896	human oral metagenome	GAZ:United States of America	52	53.4286	3.94094	9.89404
550.L6S30.s.6.sequence	ERP021896	human oral metagenome	GAZ:United States of America	54	93	3.28467	10.3284
550.L6S301.s.6.sequence	ERP021896	human oral metagenome	GAZ:United States of America	62	79.1429	3.15371	10.7116
550.L6S304.s.6.sequence	ERP021896	human oral metagenome	GAZ:United States of America	74	94	3.71578	11.48
550.L6S305.s.6.sequence	ERP021896	human oral metagenome	GAZ:United States of America	84	99.5455	4.00191	12.7105
550.L6S306.s.6.sequence	ERP021896	human oral metagenome	GAZ:United States of America	66	69.2143	3.97369	11.0954
550.L6S308.s.6.sequence	ERP021896	human oral metagenome	GAZ:United States of America	61	67.875	3.92435	11.0126
550.L6S309.s.6.sequence	ERP021896	human oral metagenome	GAZ:United States of America	68	76.0769	3.86155	11.2245
550.L6S312.s.6.sequence	ERP021896	human oral metagenome	GAZ:United States of America	66	93.1429	3.73293	11.8797
550.L6S313.s.6.sequence	ERP021896	human oral metagenome	GAZ:United States of America	64	70	3.79561	11.4483
550.L6S316.s.6.sequence	ERP021896	human oral metagenome	GAZ:United States of America	63	78.1111	3.48203	11.1651
550.L6S317.s.6.sequence	ERP021896	human oral metagenome	GAZ:United States of America	47	53	3.34202	9.75613
550.L6S318.s.6.sequence	ERP021896	human oral metagenome	GAZ:United States of America	59	76.1429	3.30798	10.509
550.L6S322.s.6.sequence	ERP021896	human oral metagenome	GAZ:United States of America	54	58.5	4.03718	10.9841
550.L6S323.s.6.sequence	ERP021896	human oral metagenome	GAZ:United States of America	50	66.5	3.47815	10.1038
550.L6S325.s.6.sequence	ERP021896	human oral metagenome	GAZ:United States of America	54	59.6	2.9462	9.91327
550.L6S327.s.6.sequence	ERP021896	human oral metagenome	GAZ:United States of America	51	57.875	2.69655	10.3821
550.L6S33.s.6.sequence	ERP021896	human oral metagenome	GAZ:United States of America	54	56.1	3.39848	10.3029
550.L6S34.s.6.sequence	ERP021896	human oral metagenome	GAZ:United States of America	78	89.6667	4.02179	11.9679
550.L6S35.s.6.sequence	ERP021896	human oral metagenome	GAZ:United States of America	56	67	3.49591	10.8664
550.L6S36.s.6.sequence	ERP021896	human oral metagenome	GAZ:United States of America	52	53.5	3.49252	10.2984
550.L6S37.s.6.sequence	ERP021896	human oral metagenome	GAZ:United States of America	52	53.6667	3.29353	10.0728
550.L6S39.s.6.sequence	ERP021896	human oral metagenome	GAZ:United States of America	62	65.6	4.0328	11.0772
550.L6S4.s.6.sequence	ERP021896	human oral metagenome	GAZ:United States of America	57	59.7692	3.8275	9.91792
550.L6S40.s.6.sequence	ERP021896	human oral metagenome	GAZ:United States of America	61	70.75	4.09479	11.2454
550.L6S42.s.6.sequence	ERP021896	human oral metagenome	GAZ:United States of America	52	58.875	3.2919	10.0232
550.L6S45.s.6.sequence	ERP021896	human oral metagenome	GAZ:United States of America	60	61.5	3.68848	10.6661
550.L6S46.s.6.sequence	ERP021896	human oral metagenome	GAZ:United States of America	49	56.2	3.26131	9.77282
550.L6S47.s.6.sequence	ERP021896	human oral metagenome	GAZ:United States of America	59	60.6667	3.69681	10.9984
550.L6S48.s.6.sequence	ERP021896	human oral metagenome	GAZ:United States of America	53	55.625	3.29674	10.0109
550.L6S49.s.6.sequence	ERP021896	human oral metagenome	GAZ:United States of America	52	54.5	3.31866	10.1579
550.L6S5.s.6.sequence	ERP021896	human oral metagenome	GAZ:United States of America	53	58.25	3.813	9.99144
550.L6S50.s.6.sequence	ERP021896	human oral metagenome	GAZ:United States of America	59	72	3.45565	11.0871
550.L6S51.s.6.sequence	ERP021896	human oral metagenome	GAZ:United States of America	58	75.5	3.1159	10.2588
550.L6S52.s.6.sequence	ERP021896	human oral metagenome	GAZ:United States of America	57	61.2	3.48181	10.5303
550.L6S53.s.6.sequence	ERP021896	human oral metagenome	GAZ:United States of America	59	64.1429	4.04144	10.475
550.L6S55.s.6.sequence	ERP021896	human oral metagenome	GAZ:United States of America	77	93.5	3.97304	12.1515
550.L6S56.s.6.sequence	ERP021896	human oral metagenome	GAZ:United States of America	51	60.3333	3.60271	10.1599
550.L6S58.s.6.sequence	ERP021896	human oral metagenome	GAZ:United States of America	64	73.4286	3.93543	10.8761
550.L6S59.s.6.sequence	ERP021896	human oral metagenome	GAZ:United States of America	65	72.2	4.21543	11.4905
550.L6S6.s.6.sequence	ERP021896	human oral metagenome	GAZ:United States of America	51	60	3.49272	10.0313
550.L6S60.s.6.sequence	ERP021896	human oral metagenome	GAZ:United States of America	59	70.25	3.92364	11.4842
550.L6S61.s.6.sequence	ERP021896	human oral metagenome	GAZ:United States of America	50	50.5	3.72763	9.84775
550.L6S62.s.6.sequence	ERP021896	human oral metagenome	GAZ:United States of America	59	64.1429	3.7243	11.5108
550.L6S64.s.6.sequence	ERP021896	human oral metagenome	GAZ:United States of America	52	56.5	3.33087	10.0616
550.L6S65.s.6.sequence	ERP021896	human oral metagenome	GAZ:United States of America	59	74.1667	3.33469	10.3233
550.L6S66.s.6.sequence	ERP021896	human oral metagenome	GAZ:United States of America	61	71.1111	3.54507	10.6907
550.L6S67.s.6.sequence	ERP021896	human oral metagenome	GAZ:United States of America	64	77.2	3.79477	11.4476
550.L6S69.s.6.sequence	ERP021896	human oral metagenome	GAZ:United States of America	73	81.6667	3.67316	11.6398
550.L6S7.s.6.sequence	ERP021896	human oral metagenome	GAZ:United States of America	52	53.6667	4.10669	9.52135
550.L6S71.s.6.sequence	ERP021896	human oral metagenome	GAZ:United States of America	64	70	4.32919	12.2952
550.L6S73.s.6.sequence	ERP021896	human oral metagenome	GAZ:United States of America	84	96	4.50708	13.3751
550.L6S74.s.6.sequence	ERP021896	human oral metagenome	GAZ:United States of America	54	63	3.49872	10.3353
550.L6S75.s.6.sequence	ERP021896	human oral metagenome	GAZ:United States of America	54	61.8571	3.02678	10.49
550.L6S76.s.6.sequence	ERP021896	human oral metagenome	GAZ:United States of America	79	85.5	4.14743	12.7496
550.L6S77.s.6.sequence	ERP021896	human oral metagenome	GAZ:United States of America	74	81.0909	4.15294	11.5531
550.L6S78.s.6.sequence	ERP021896	human oral metagenome	GAZ:United States of America	81	115	4.35178	13.0703
550.L6S80.s.6.sequence	ERP021896	human oral metagenome	GAZ:United States of America	59	61.5	3.86266	10.987
550.L6S82.s.6.sequence	ERP021896	human oral metagenome	GAZ:United States of America	59	72.2	3.45871	10.3716
550.L6S85.s.6.sequence	ERP021896	human oral metagenome	GAZ:United States of America	63	69.875	3.63072	11.4724
550.L6S88.s.6.sequence	ERP021896	human oral metagenome	GAZ:United States of America	77	111.5	3.64917	12.4731
550.L6S89.s.6.sequence	ERP021896	human oral metagenome	GAZ:United States of America	61	87.25	3.48191	11.4082
550.L6S9.s.6.sequence	ERP021896	human oral metagenome	GAZ:United States of America	48	78.3333	3.29084	9.70983
550.L6S90.s.6.sequence	ERP021896	human oral metagenome	GAZ:United States of America	61	70.1667	3.87891	10.4819
550.L6S91.s.6.sequence	ERP021896	human oral metagenome	GAZ:United States of America	64	82.2	3.89049	10.3487
550.L6S93.s.6.sequence	ERP021896	human oral metagenome	GAZ:United States of America	76	82.0667	4.2506	12.6003
550.L6S94.s.6.sequence	ERP021896	human oral metagenome	GAZ:United States of America	61	68.8571	4.01589	10.8417
550.L6S97.s.6.sequence	ERP021896	human oral metagenome	GAZ:United States of America	68	74.875	4.30678	11.2726
550.L6S98.s.6.sequence	ERP021896	human oral metagenome	GAZ:United States of America	64	79	3.99752	11.3917
1748.6.15.12.I.CTRL.MOUTH	ERP022166	human oral metagenome	GAZ:United States of America	54	92.25	3.01651	10.4706
1481.NA.01.T0	ERP016451	human gut metagenome	GAZ:Italy	128	138.222	5.03517	16.4918
1481.NA.01.T8	ERP016451	human gut metagenome	GAZ:Italy	112	117.217	4.78559	14.0231
1481.NA.02.T0	ERP016451	human gut metagenome	GAZ:Italy	75	79.5	4.23057	10.7964
1481.NA.02.T8	ERP016451	human gut metagenome	GAZ:Italy	83	96.3333	4.59012	10.5233
1481.NA.04.T0	ERP016451	human gut metagenome	GAZ:Italy	85	91.1111	4.7044	11.8966
1481.NA.06.T0	ERP016451	human gut metagenome	GAZ:Italy	65	69.6667	4.5162	9.17882
1481.NA.07.T4	ERP016451	human gut metagenome	GAZ:Italy	54	59	3.76171	8.08319
1481.NA.07.T8	ERP016451	human gut metagenome	GAZ:Italy	82	90.0769	4.49308	11.832
1481.NA.10.T0	ERP016451	human gut metagenome	GAZ:Italy	91	104.333	4.45447	12.8924
1481.NA.10.T8	ERP016451	human gut metagenome	GAZ:Italy	127	148	5.46051	15.624
1481.NA.12.T0	ERP016451	human gut metagenome	GAZ:Italy	126	140	5.32128	14.6407
1481.NA.12.T8	ERP016451	human gut metagenome	GAZ:Italy	107	122.833	4.8729	13.5411
1481.NA.13.T4	ERP016451	human gut metagenome	GAZ:Italy	152	165.316	5.71961	17.8153
1481.NA.15.T0	ERP016451	human gut metagenome	GAZ:Italy	138	204.6	4.97156	16.9113
1481.NA.15.T8	ERP016451	human gut metagenome	GAZ:Italy	135	164	4.58638	17.2792
1481.NA.17.T0	ERP016451	human gut metagenome	GAZ:Italy	110	127.1	5.18166	14.8499
1481.NA.17.T8	ERP016451	human gut metagenome	GAZ:Italy	123	156.833	5.43628	16.6038
1481.NA.18.T0	ERP016451	human gut metagenome	GAZ:Italy	53	62.1667	3.95209	9.76874
1481.NA.20.T0	ERP016451	human gut metagenome	GAZ:Italy	85	101.154	4.35278	12.0429
1481.NA.20.T8	ERP016451	human gut metagenome	GAZ:Italy	52	59.8571	3.95607	8.62482
1481.NA.23.T0	ERP016451	human gut metagenome	GAZ:Italy	105	128	4.40159	13.448
1481.NA.23.T8	ERP016451	human gut metagenome	GAZ:Italy	108	114.5	4.24841	13.1722
1481.NA.24.T0	ERP016451	human gut metagenome	GAZ:Italy	104	109.688	5.1674	13.8271
1481.NA.24.T8	ERP016451	human gut metagenome	GAZ:Italy	92	103.667	5.10523	13.0484
1481.PO1.1.T0	ERP016451	human gut metagenome	GAZ:Italy	99	103.714	5.08134	12.6679
1481.PO1.11.T0	ERP016451	human gut metagenome	GAZ:Italy	144	164.312	5.38989	17.0568
1481.PO1.11.T8	ERP016451	human gut metagenome	GAZ:Italy	179	191	6.00889	20.0144
1481.PO1.15.T0	ERP016451	human gut metagenome	GAZ:Italy	72	75.1111	4.04836	9.77313
1481.PO1.17.T8	ERP016451	human gut metagenome	GAZ:Italy	73	76	3.93207	10.3309
1481.PO1.2.T0	ERP016451	human gut metagenome	GAZ:Italy	143	151.5	5.65943	17.2538
1481.PO1.2.T8	ERP016451	human gut metagenome	GAZ:Italy	149	163.882	5.76343	18.4155
1481.PO1.3.T0	ERP016451	human gut metagenome	GAZ:Italy	117	137	4.67575	14.9613
1481.PO1.5.T8	ERP016451	human gut metagenome	GAZ:Italy	187	216.292	5.91192	21.7056
1481.PO2.3.T0	ERP016451	human gut metagenome	GAZ:Italy	111	124.333	5.1808	14.394
1481.PO2.3.T4	ERP016451	human gut metagenome	GAZ:Italy	146	170.474	5.26736	17.7687
1481.PO2.5.T4	ERP016451	human gut metagenome	GAZ:Italy	123	144.429	5.07883	15.9142
1481.PO3.2.T0	ERP016451	human gut metagenome	GAZ:Italy	95	97.3333	4.63332	12.3063
1481.PO3.2.T8	ERP016451	human gut metagenome	GAZ:Italy	126	153	4.76999	14.7025
1481.PO3.3.T0	ERP016451	human gut metagenome	GAZ:Italy	91	97	4.83603	11.3069
1481.PO4.3.T0	ERP016451	human gut metagenome	GAZ:Italy	109	124.6	5.06848	13.0573
1481.PO4.3.T4	ERP016451	human gut metagenome	GAZ:Italy	104	107.462	5.06538	13.0317
1481.PO4.4.T8	ERP016451	human gut metagenome	GAZ:Italy	126	135.545	4.97109	15.7099
1481.PO4.6.T8	ERP016451	human gut metagenome	GAZ:Italy	114	126.214	5.27802	14.0007
1481.PO4.7.T8	ERP016451	human gut metagenome	GAZ:Italy	184	209.615	6.20931	22.4881
1481.PO4.8.T8	ERP016451	human gut metagenome	GAZ:Italy	177	194.885	5.47924	21.4053
1481.PO4.9.T0	ERP016451	human gut metagenome	GAZ:Italy	114	126.667	5.36504	14.7576
1481.PO4.9.T8	ERP016451	human gut metagenome	GAZ:Italy	114	131.5	5.29571	14.2296
1481.PO5.10.T4	ERP016451	human gut metagenome	GAZ:Italy	111	120.231	5.31135	13.9597
1481.PO5.2.T0	ERP016451	human gut metagenome	GAZ:Italy	139	153.286	5.14713	15.2579
1481.PO5.2.T8	ERP016451	human gut metagenome	GAZ:Italy	136	143.158	5.21822	15.5647
1481.PO5.3.T0	ERP016451	human gut metagenome	GAZ:Italy	118	122.4	5.2722	14.7693
1481.PO5.3.T8	ERP016451	human gut metagenome	GAZ:Italy	97	117	5.12114	12.4241
1481.PO5.5.T0	ERP016451	human gut metagenome	GAZ:Italy	159	177.455	5.41758	18.852
1481.PO6.1.T0	ERP016451	human gut metagenome	GAZ:Italy	130	149.333	4.90289	15.5414
1481.PO6.2.T0	ERP016451	human gut metagenome	GAZ:Italy	107	116.067	4.64589	13.8843
1481.PO6.2.T8	ERP016451	human gut metagenome	GAZ:Italy	153	172.895	5.67122	16.9251
1481.PO6.3.T8	ERP016451	human gut metagenome	GAZ:Italy	92	100.5	4.63109	12.5751
1481.PO6.4.T0	ERP016451	human gut metagenome	GAZ:Italy	104	123.462	5.11078	13.3667
1481.PO7.2.T8	ERP016451	human gut metagenome	GAZ:Italy	84	103.429	4.26638	11.7508
1774.115.Inte.Puer	ERP016472	human gut metagenome	GAZ:Puerto Rico	65	88.75	3.26463	11.4414
1774.132.Inte.Puer	ERP016472	human gut metagenome	GAZ:Puerto Rico	82	101	4.13032	12.7357
1774.159.Inte.Puer	ERP016472	human gut metagenome	GAZ:Puerto Rico	108	131	5.01279	13.5366
1774.16.Inte.Puer	ERP016472	human gut metagenome	GAZ:Puerto Rico	77	96.125	4.48286	13.7922
1774.165.Inte.Puer	ERP016472	human gut metagenome	GAZ:Puerto Rico	75	86.375	3.8161	14.1646
1774.176.Inte.Puer	ERP016472	human gut metagenome	GAZ:Puerto Rico	66	76.1111	3.88124	11.1487
1774.187.Inte.Puer	ERP016472	human gut metagenome	GAZ:Puerto Rico	195	206.538	5.97036	22.9638
1774.209.Inte.Puer	ERP016472	human gut metagenome	GAZ:Puerto Rico	128	157.526	4.46818	19.7077
1774.225.Inte.Puer	ERP016472	human gut metagenome	GAZ:Puerto Rico	123	140.105	4.02732	20.1991
1774.253.Inte.Puer	ERP016472	human gut metagenome	GAZ:Puerto Rico	95	110.3	4.0466	14.8142
1774.264.Inte.Puer	ERP016472	human gut metagenome	GAZ:Puerto Rico	77	90.125	3.85855	11.7731
1774.269.Inte.Puer	ERP016472	human gut metagenome	GAZ:Puerto Rico	119	182.909	4.08254	17.8515
1774.27.Inte.Puer	ERP016472	human gut metagenome	GAZ:Puerto Rico	126	138.667	4.8684	14.7484
1774.286.Inte.Puer	ERP016472	human gut metagenome	GAZ:Puerto Rico	102	111.562	4.54554	14.2343
1774.324.Inte.Puer	ERP016472	human gut metagenome	GAZ:Puerto Rico	116	155.667	4.21166	15.8577
1774.33.Inte.Puer	ERP016472	human gut metagenome	GAZ:Puerto Rico	168	217	5.18222	20.9164
1774.335.Inte.Puer	ERP016472	human gut metagenome	GAZ:Puerto Rico	147	189	4.94235	19.9155
1774.341.Inte.Puer	ERP016472	human gut metagenome	GAZ:Puerto Rico	138	160.895	4.09004	19.556
1774.346.Inte.Puer	ERP016472	human gut metagenome	GAZ:Puerto Rico	183	242	3.69616	23.1967
1774.352.Inte.Puer	ERP016472	human gut metagenome	GAZ:Puerto Rico	76	106.667	3.8638	12.6415
1774.357.Inte.Puer	ERP016472	human gut metagenome	GAZ:Puerto Rico	6	9	0.0160754	3.81181
1774.418.Inte.Puer	ERP016472	human gut metagenome	GAZ:Puerto Rico	99	111.214	4.42434	17.1214
1774.434.Inte.Puer	ERP016472	human gut metagenome	GAZ:Puerto Rico	101	111.2	4.56833	14.8331
1774.451.Inte.Puer	ERP016472	human gut metagenome	GAZ:Puerto Rico	60	63.6	3.67973	10.534
1774.456.Inte.Puer	ERP016472	human gut metagenome	GAZ:Puerto Rico	118	126.55	4.97455	15.4087
1774.462.Inte.Puer	ERP016472	human gut metagenome	GAZ:Puerto Rico	54	76	3.7099	9.48244
1774.467.Inte.Puer	ERP016472	human gut metagenome	GAZ:Puerto Rico	159	204.048	4.89182	19.955
1774.478.Inte.Puer	ERP016472	human gut metagenome	GAZ:Puerto Rico	102	123.231	4.46525	15.6922
1774.489.Inte.Puer	ERP016472	human gut metagenome	GAZ:Puerto Rico	57	62.1429	3.88649	9.79722
1774.517.Inte.Puer	ERP016472	human gut metagenome	GAZ:Puerto Rico	103	117.882	4.63325	17.1161
1774.522.Inte.Puer	ERP016472	human gut metagenome	GAZ:Puerto Rico	79	94.5455	3.51181	11.8321
1774.528.Inte.Puer	ERP016472	human gut metagenome	GAZ:Puerto Rico	69	81	3.54514	12.1806
1774.99.Inte.Puer	ERP016472	human gut metagenome	GAZ:Puerto Rico	133	143	5.13535	17.5709
1774.L525.Inte.Puer	ERP016472	human gut metagenome	GAZ:Puerto Rico	75	92.7692	3.3927	12.0871
1774.L534.Inte.Puer	ERP016472	human gut metagenome	GAZ:Puerto Rico	84	103.125	4.66695	14.6784
1774.L543.Inte.Puer	ERP016472	human gut metagenome	GAZ:Puerto Rico	120	177	4.18308	17.9521
1774.L565.Inte.Puer	ERP016472	human gut metagenome	GAZ:Puerto Rico	50	60.5	3.415	9.81046
1774.L578.Inte.Puer	ERP016472	human gut metagenome	GAZ:Puerto Rico	132	148.235	5.19729	18.2556
722.F11Fcsw.1.s.1.1.sequence	ERP020884	human gut metagenome	GAZ:United States of America	188	219.138	5.49159	20.7714
722.F11Fcsw.2.s.2.1.sequence	ERP020884	human gut metagenome	GAZ:United States of America	170	198.12	5.31158	19.7555
722.F11Fcsw.3.s.3.1.sequence	ERP020884	human gut metagenome	GAZ:United States of America	172	215.588	5.42139	20.2454
722.F11Fcsw.4.s.4.1.sequence	ERP020884	human gut metagenome	GAZ:United States of America	168	211.938	5.46325	19.8009
722.F11Fcsw.5.s.6.1.sequence	ERP020884	human gut metagenome	GAZ:United States of America	183	210.391	5.52673	20.8996
722.F11Fcsw.6.s.7.1.sequence	ERP020884	human gut metagenome	GAZ:United States of America	179	209.565	5.46606	20.6105
722.F11Fcsw.7.s.8.1.sequence	ERP020884	human gut metagenome	GAZ:United States of America	164	246	5.388	18.9698
722.M11Fcsw.1.s.1.1.sequence	ERP020884	human gut metagenome	GAZ:United States of America	124	151.789	4.11519	15.9105
722.M11Fcsw.2.s.2.1.sequence	ERP020884	human gut metagenome	GAZ:United States of America	119	145.105	3.94039	15.2101
722.M11Fcsw.3.s.3.1.sequence	ERP020884	human gut metagenome	GAZ:United States of America	118	151.214	4.09267	16.3319
722.M11Fcsw.4.s.4.1.sequence	ERP020884	human gut metagenome	GAZ:United States of America	129	170.053	4.09225	17.5531
722.M11Fcsw.5.s.6.1.sequence	ERP020884	human gut metagenome	GAZ:United States of America	116	149	4.1017	15.8897
722.M11Fcsw.6.s.7.1.sequence	ERP020884	human gut metagenome	GAZ:United States of America	129	180.25	4.22965	17.7132
722.M11Fcsw.7.s.8.1.sequence	ERP020884	human gut metagenome	GAZ:United States of America	128	169.167	4.16401	17.2537
722.M31Fcsw.1.s.1.1.sequence	ERP020884	human gut metagenome	GAZ:United States of America	141	162.75	4.73167	18.0137
722.M31Fcsw.2.s.2.1.sequence	ERP020884	human gut metagenome	GAZ:United States of America	146	183.05	4.54828	18.5441
722.M31Fcsw.3.s.3.1.sequence	ERP020884	human gut metagenome	GAZ:United States of America	138	175.4	4.70499	17.7856
722.M31Fcsw.4.s.4.1.sequence	ERP020884	human gut metagenome	GAZ:United States of America	147	175.333	4.77894	18.3069
722.M31Fcsw.5.s.6.1.sequence	ERP020884	human gut metagenome	GAZ:United States of America	143	201.583	4.78449	19.3564
722.M31Fcsw.6.s.7.1.sequence	ERP020884	human gut metagenome	GAZ:United States of America	146	215.462	4.74743	19.1551
722.M31Fcsw.7.s.8.1.sequence	ERP020884	human gut metagenome	GAZ:United States of America	146	183.143	4.7414	18.275
722.TS28.1.s.1.1.sequence	ERP020884	human gut metagenome	GAZ:United States of America	115	148	4.61776	15.1623
722.TS28.2.s.2.1.sequence	ERP020884	human gut metagenome	GAZ:United States of America	101	130.25	4.43951	14.0602
722.TS28.3.s.3.1.sequence	ERP020884	human gut metagenome	GAZ:United States of America	107	136	4.51083	14.0149
722.TS28.4.s.4.1.sequence	ERP020884	human gut metagenome	GAZ:United States of America	105	122.647	4.55091	15.3828
722.TS28.5.s.6.1.sequence	ERP020884	human gut metagenome	GAZ:United States of America	108	145.8	4.58734	15.0653
722.TS28.6.s.7.1.sequence	ERP020884	human gut metagenome	GAZ:United States of America	123	180.4	4.59169	17.4009
722.TS28.7.s.8.1.sequence	ERP020884	human gut metagenome	GAZ:United States of America	111	138.188	4.57151	15.2734
722.TS29.1.s.1.1.sequence	ERP020884	human gut metagenome	GAZ:United States of America	87	118.909	3.40855	12.9131
722.TS29.2.s.2.1.sequence	ERP020884	human gut metagenome	GAZ:United States of America	78	85.5	3.4317	12.0776
722.TS29.3.s.3.1.sequence	ERP020884	human gut metagenome	GAZ:United States of America	78	132.167	3.23492	12.4195
722.TS29.4.s.4.1.sequence	ERP020884	human gut metagenome	GAZ:United States of America	85	100.545	3.28419	12.9155
722.TS29.5.s.6.1.sequence	ERP020884	human gut metagenome	GAZ:United States of America	84	105.231	3.28423	12.1715
722.TS29.6.s.7.1.sequence	ERP020884	human gut metagenome	GAZ:United States of America	87	101.438	3.28798	13.7791
722.TS29.7.s.8.1.sequence	ERP020884	human gut metagenome	GAZ:United States of America	83	114.625	3.41325	13.2638
550.L1S104.s.1.sequence	ERP021896	human gut metagenome	GAZ:United States of America	91	122.625	3.68399	11.9745
550.L1S109.s.1.sequence	ERP021896	human gut metagenome	GAZ:United States of America	91	104.588	3.30658	12.0355
550.L1S11.s.1.sequence	ERP021896	human gut metagenome	GAZ:United States of America	64	94.6	3.03584	9.32677
550.L1S110.s.1.sequence	ERP021896	human gut metagenome	GAZ:United States of America	94	99.5714	4.32181	12.8391
550.L1S114.s.1.sequence	ERP021896	human gut metagenome	GAZ:United States of America	85	93.2727	3.57729	10.6963
550.L1S116.s.1.sequence	ERP021896	human gut metagenome	GAZ:United States of America	93	114.375	3.86741	12.458
550.L1S119.s.1.sequence	ERP021896	human gut metagenome	GAZ:United States of America	82	116.5	3.26516	10.7194
550.L1S131.s.1.sequence	ERP021896	human gut metagenome	GAZ:United States of America	96	115.462	3.36673	12.3372
550.L1S164.s.1.sequence	ERP021896	human gut metagenome	GAZ:United States of America	108	135.067	3.66112	14.2142
550.L1S179.s.1.sequence	ERP021896	human gut metagenome	GAZ:United States of America	115	161.867	4.19996	14.0719
550.L1S184.s.1.sequence	ERP021896	human gut metagenome	GAZ:United States of America	101	116.812	3.87373	12.648
550.L1S191.s.1.sequence	ERP021896	human gut metagenome	GAZ:United States of America	109	138.077	4.50783	13.2021
550.L1S194.s.1.sequence	ERP021896	human gut metagenome	GAZ:United States of America	107	126	4.43994	12.0126
550.L1S197.s.1.sequence	ERP021896	human gut metagenome	GAZ:United States of America	92	113	3.67947	11.3928
550.L1S198.s.1.sequence	ERP021896	human gut metagenome	GAZ:United States of America	151	170.773	4.75656	18.5985
550.L1S20.s.1.sequence	ERP021896	human gut metagenome	GAZ:United States of America	79	94.5455	3.3276	11.7581
550.L1S202.s.1.sequence	ERP021896	human gut metagenome	GAZ:United States of America	127	148.429	4.69447	16.3396
550.L1S204.s.1.sequence	ERP021896	human gut metagenome	GAZ:United States of America	108	135.188	3.70561	13.368
550.L1S209.s.1.sequence	ERP021896	human gut metagenome	GAZ:United States of America	117	148.909	3.93224	12.8144
550.L1S213.s.1.sequence	ERP021896	human gut metagenome	GAZ:United States of America	135	174	4.43504	15.3389
550.L1S22.s.1.sequence	ERP021896	human gut metagenome	GAZ:United States of America	59	64.1429	3.15562	8.29229
550.L1S233.s.1.sequence	ERP021896	human gut metagenome	GAZ:United States of America	115	140	4.4376	14.1163
550.L1S251.s.1.sequence	ERP021896	human gut metagenome	GAZ:United States of America	112	133	4.52303	13.7728
550.L1S257.s.1.sequence	ERP021896	human gut metagenome	GAZ:United States of America	121	148.067	4.50225	13.1383
550.L1S26.s.1.sequence	ERP021896	human gut metagenome	GAZ:United States of America	76	81	3.27202	10.3902
550.L1S264.s.1.sequence	ERP021896	human gut metagenome	GAZ:United States of America	173	200.045	5.73202	19.5408
550.L1S27.s.1.sequence	ERP021896	human gut metagenome	GAZ:United States of America	75	79.5833	3.23062	10.7981
550.L1S271.s.1.sequence	ERP021896	human gut metagenome	GAZ:United States of America	136	167.316	4.60164	15.2702
550.L1S273.s.1.sequence	ERP021896	human gut metagenome	GAZ:United States of America	125	151.105	4.19153	14.265
550.L1S28.s.1.sequence	ERP021896	human gut metagenome	GAZ:United States of America	77	83.5	3.14296	9.91496
550.L1S280.s.1.sequence	ERP021896	human gut metagenome	GAZ:United States of America	142	161.895	5.25469	20.1966
550.L1S287.s.1.sequence	ERP021896	human gut metagenome	GAZ:United States of America	108	121.154	4.56595	12.2031
550.L1S30.s.1.sequence	ERP021896	human gut metagenome	GAZ:United States of America	80	99	3.10023	11.1728
550.L1S301.s.1.sequence	ERP021896	human gut metagenome	GAZ:United States of America	131	158.067	4.44209	14.4581
550.L1S303.s.1.sequence	ERP021896	human gut metagenome	GAZ:United States of America	116	147.5	3.63036	14.2179
550.L1S306.s.1.sequence	ERP021896	human gut metagenome	GAZ:United States of America	118	130	3.90588	13.1369
550.L1S324.s.1.sequence	ERP021896	human gut metagenome	GAZ:United States of America	100	116.667	3.63731	11.6813
550.L1S327.s.1.sequence	ERP021896	human gut metagenome	GAZ:United States of America	122	149.353	4.39851	13.6391
550.L1S333.s.1.sequence	ERP021896	human gut metagenome	GAZ:United States of America	124	143.077	4.28182	13.3754
550.L1S337.s.1.sequence	ERP021896	human gut metagenome	GAZ:United States of America	130	167	4.25551	14.9709
550.L1S34.s.1.sequence	ERP021896	human gut metagenome	GAZ:United States of America	88	95	3.84314	11.7414
550.L1S343.s.1.sequence	ERP021896	human gut metagenome	GAZ:United States of America	124	155.231	4.41511	13.7955
550.L1S352.s.1.sequence	ERP021896	human gut metagenome	GAZ:United States of America	114	128.286	3.96022	13.2344
550.L1S60.s.1.sequence	ERP021896	human gut metagenome	GAZ:United States of America	101	110.067	3.97024	11.9197
550.L1S72.s.1.sequence	ERP021896	human gut metagenome	GAZ:United States of America	81	96	3.41704	10.9055
550.L1S74.s.1.sequence	ERP021896	human gut metagenome	GAZ:United States of America	77	92.5455	3.03349	10.6168
550.L1S81.s.1.sequence	ERP021896	human gut metagenome	GAZ:United States of America	75	83.25	3.39144	10.2404
550.L1S85.s.1.sequence	ERP021896	human gut metagenome	GAZ:United States of America	99	113.438	3.44469	12.7824
550.L1S87.s.1.sequence	ERP021896	human gut metagenome	GAZ:United States of America	77	98	3.227	10.5166
550.L1S88.s.1.sequence	ERP021896	human gut metagenome	GAZ:United States of America	86	99.125	3.14474	11.8148
550.L1S90.s.1.sequence	ERP021896	human gut metagenome	GAZ:United States of America	102	129.6	4.11836	13.751
550.L1S91.s.1.sequence	ERP021896	human gut metagenome	GAZ:United States of America	87	120	3.29573	11.3037
550.L1S93.s.1.sequence	ERP021896	human gut metagenome	GAZ:United States of America	85	104	3.40326	10.4095
550.L2S17.s.2.sequence	ERP021896	human gut metagenome	GAZ:United States of America	166	181.476	5.75277	19.2693
550.L2S34.s.2.sequence	ERP021896	human gut metagenome	GAZ:United States of America	140	207.562	4.20436	15.8984
550.L2S40.s.2.sequence	ERP021896	human gut metagenome	GAZ:United States of America	180	215.15	5.80843	20.3062
550.L2S50.s.2.sequence	ERP021896	human gut metagenome	GAZ:United States of America	118	167.583	4.13668	14.5445
550.L2S55.s.2.sequence	ERP021896	human gut metagenome	GAZ:United States of America	133	159.714	4.18629	15.5801
550.L2S72.s.2.sequence	ERP021896	human gut metagenome	GAZ:United States of America	113	135.235	3.5809	13.1926
550.L2S8.s.2.sequence	ERP021896	human gut metagenome	GAZ:United States of America	113	161.333	3.88315	12.817
550.L2S90.s.2.sequence	ERP021896	human gut metagenome	GAZ:United States of America	118	132.286	3.90692	13.232
1774.10Fecal22.10.09	ERP016472	human gut metagenome	GAZ:Venezuela	146	191.316	4.43932	22.2896
1774.12Fecal23.10.09	ERP016472	human gut metagenome	GAZ:Venezuela	266	314.886	5.8179	31.2833
1774.14Fecal23.10.09	ERP016472	human gut metagenome	GAZ:Venezuela	102	127.2	4.2714	16.6225
1774.17Fecal22.10.09	ERP016472	human gut metagenome	GAZ:Venezuela	109	130.111	4.83766	18.1408
1774.1Fecal22.10.09	ERP016472	human gut metagenome	GAZ:Venezuela	96	98.3684	4.4877	13.6542
1774.20Fecal22.10.09	ERP016472	human gut metagenome	GAZ:Venezuela	100	121.375	4.91318	15.7683
1774.22Fecal22.10.09	ERP016472	human gut metagenome	GAZ:Venezuela	81	96.5455	3.67781	13.1313
1774.23Fecal22.10.09	ERP016472	human gut metagenome	GAZ:Venezuela	139	162.625	4.97193	20.3764
1774.25Fecal22.10.09	ERP016472	human gut metagenome	GAZ:Venezuela	243	285.385	5.09038	30.427
1774.26Fecal22.10.09	ERP016472	human gut metagenome	GAZ:Venezuela	253	347.387	5.39622	30.9693
1774.27Fecal22.10.09	ERP016472	human gut metagenome	GAZ:Venezuela	235	290.915	5.47272	31.9326
1774.28Fecal22.10.09	ERP016472	human gut metagenome	GAZ:Venezuela	74	85.1429	4.05628	11.8899
1774.33Fecal23.10.09	ERP016472	human gut metagenome	GAZ:Venezuela	121	148	4.26643	16.8249
1774.35Fecal23.10.09	ERP016472	human gut metagenome	GAZ:Venezuela	143	196.036	4.46541	18.4362
1774.37Fecal23.10.09	ERP016472	human gut metagenome	GAZ:Venezuela	298	323.083	6.60676	32.5849
1774.42Fecal23.10.09	ERP016472	human gut metagenome	GAZ:Venezuela	139	193.077	5.17611	18.689
1774.45Fecal23.10.09	ERP016472	human gut metagenome	GAZ:Venezuela	154	172	5.19139	22.071
1774.48Fecal23.10.09	ERP016472	human gut metagenome	GAZ:Venezuela	131	191	4.05951	20.6694
1774.49Fecal23.10.09	ERP016472	human gut metagenome	GAZ:Venezuela	189	240.848	5.47559	25.765
1774.4Fecal22.10.09	ERP016472	human gut metagenome	GAZ:Venezuela	112	122.688	5.11194	18.1349
1774.53Fecal23.10.09	ERP016472	human gut metagenome	GAZ:Venezuela	105	120.789	4.01446	14.9646
1774.54Fecal23.10.09	ERP016472	human gut metagenome	GAZ:Venezuela	228	267	5.77743	28.6323
1774.60Fecal24.10.09	ERP016472	human gut metagenome	GAZ:Venezuela	154	176.037	5.35478	21.3109
2192.H01a.Nose.105.lane6.NoIndex.L006	ERP005806	human nasal/pharyngeal metagenome	GAZ:United States of America	114	233.895	2.962	18.4708
2192.H01a.Nose.108.lane6.NoIndex.L006	ERP005806	human nasal/pharyngeal metagenome	GAZ:United States of America	895	1409.12	7.64963	75.6819
2192.H01a.Nose.111.lane6.NoIndex.L006	ERP005806	human nasal/pharyngeal metagenome	GAZ:United States of America	504	810.879	5.38491	51.1276
2192.H01a.Nose.12.lane6.NoIndex.L006	ERP005806	human nasal/pharyngeal metagenome	GAZ:United States of America	445	853.692	5.51217	43.0313
2192.H01a.Nose.129.lane6.NoIndex.L006	ERP005806	human nasal/pharyngeal metagenome	GAZ:United States of America	662	961.896	6.74874	58.6256
2192.H01a.Nose.132.lane6.NoIndex.L006	ERP005806	human nasal/pharyngeal metagenome	GAZ:United States of America	529	611.206	7.08008	52.1402
2192.H01a.Nose.135.lane6.NoIndex.L006	ERP005806	human nasal/pharyngeal metagenome	GAZ:United States of America	417	616.11	5.82917	42.8778
2192.H01a.Nose.138.lane6.NoIndex.L006	ERP005806	human nasal/pharyngeal metagenome	GAZ:United States of America	431	1011.12	3.48911	40.2995
2192.H01a.Nose.15.lane6.NoIndex.L006	ERP005806	human nasal/pharyngeal metagenome	GAZ:United States of America	657	1383.8	6.28674	56.4862
2192.H01a.Nose.156.lane6.NoIndex.L006	ERP005806	human nasal/pharyngeal metagenome	GAZ:United States of America	118	256.056	2.8568	17.8632
2192.H01a.Nose.162.lane6.NoIndex.L006	ERP005806	human nasal/pharyngeal metagenome	GAZ:United States of America	745	1167.75	6.40397	65.2608
2192.H01a.Nose.18.lane6.NoIndex.L006	ERP005806	human nasal/pharyngeal metagenome	GAZ:United States of America	26	45.5	1.16542	6.31167
2192.H01a.Nose.180.lane6.NoIndex.L006	ERP005806	human nasal/pharyngeal metagenome	GAZ:United States of America	57	107.75	2.22011	10.0351
2192.H01a.Nose.183.lane6.NoIndex.L006	ERP005806	human nasal/pharyngeal metagenome	GAZ:United States of America	784	1328.47	6.93758	64.7985
2192.H01a.Nose.204.lane6.NoIndex.L006	ERP005806	human nasal/pharyngeal metagenome	GAZ:United States of America	911	1425.34	7.82598	71.4635
2192.H01a.Nose.207.lane6.NoIndex.L006	ERP005806	human nasal/pharyngeal metagenome	GAZ:United States of America	188	296.37	4.98556	26.3642
2192.H01a.Nose.225.lane6.NoIndex.L006	ERP005806	human nasal/pharyngeal metagenome	GAZ:United States of America	267	384.857	5.50738	32.2965
2192.H01a.Nose.228.lane6.NoIndex.L006	ERP005806	human nasal/pharyngeal metagenome	GAZ:United States of America	23	45	1.72834	5.37907
2192.H01a.Nose.234.lane6.NoIndex.L006	ERP005806	human nasal/pharyngeal metagenome	GAZ:United States of America	604	700.336	7.4298	58.1422
2192.H01a.Nose.249.lane6.NoIndex.L006	ERP005806	human nasal/pharyngeal metagenome	GAZ:United States of America	934	1577.72	7.84786	71.0048
2192.H01a.Nose.258.lane6.NoIndex.L006	ERP005806	human nasal/pharyngeal metagenome	GAZ:United States of America	310	625.467	5.08841	35.7976
2192.H01a.Nose.276.lane6.NoIndex.L006	ERP005806	human nasal/pharyngeal metagenome	GAZ:United States of America	151	337.136	2.7496	20.7877
2192.H01a.Nose.279.lane6.NoIndex.L006	ERP005806	human nasal/pharyngeal metagenome	GAZ:United States of America	222	394.857	4.20992	29.1768
2192.H01a.Nose.282.lane6.NoIndex.L006	ERP005806	human nasal/pharyngeal metagenome	GAZ:United States of America	517	684.28	5.40017	50.2944
2192.H01a.Nose.297.lane6.NoIndex.L006	ERP005806	human nasal/pharyngeal metagenome	GAZ:United States of America	84	151.571	2.62612	15.9623
2192.H01a.Nose.300.lane6.NoIndex.L006	ERP005806	human nasal/pharyngeal metagenome	GAZ:United States of America	1196	1854.92	8.81556	91.8057
2192.H01a.Nose.303.lane6.NoIndex.L006	ERP005806	human nasal/pharyngeal metagenome	GAZ:United States of America	411	518.523	5.37918	41.1458
2192.H01a.Nose.306.lane6.NoIndex.L006	ERP005806	human nasal/pharyngeal metagenome	GAZ:United States of America	1148	1844.93	8.711	86.7528
2192.H01a.Nose.324.lane6.NoIndex.L006	ERP005806	human nasal/pharyngeal metagenome	GAZ:United States of America	1195	2098.11	8.60408	86.2561
2192.H01a.Nose.327.lane6.NoIndex.L006	ERP005806	human nasal/pharyngeal metagenome	GAZ:United States of America	623	800.761	6.32535	54.849
2192.H01a.Nose.33.lane6.NoIndex.L006	ERP005806	human nasal/pharyngeal metagenome	GAZ:United States of America	249	560.897	4.63122	28.2099
2192.H01a.Nose.330.lane6.NoIndex.L006	ERP005806	human nasal/pharyngeal metagenome	GAZ:United States of America	98	167.789	2.94605	17.6026
2192.H01a.Nose.36.lane6.NoIndex.L006	ERP005806	human nasal/pharyngeal metagenome	GAZ:United States of America	111	395.75	2.30344	16.9612
2192.H01a.Nose.39.lane6.NoIndex.L006	ERP005806	human nasal/pharyngeal metagenome	GAZ:United States of America	50	110	2.02096	9.09856
2192.H01a.Nose.57.lane6.NoIndex.L006	ERP005806	human nasal/pharyngeal metagenome	GAZ:United States of America	602	1213.02	5.18799	55.0873
2192.H01a.Nose.60.lane6.NoIndex.L006	ERP005806	human nasal/pharyngeal metagenome	GAZ:United States of America	98	168.5	2.53936	14.6807
2192.H01a.Nose.63.lane6.NoIndex.L006	ERP005806	human nasal/pharyngeal metagenome	GAZ:United States of America	928	1439.52	8.18649	72.0427
2192.H01a.Nose.66.lane6.NoIndex.L006	ERP005806	human nasal/pharyngeal metagenome	GAZ:United States of America	537	924.591	5.88788	54.614
2192.H01a.Nose.81.lane6.NoIndex.L006	ERP005806	human nasal/pharyngeal metagenome	GAZ:United States of America	968	1743.19	8.10548	76.9824
2192.H01a.Nose.84.lane6.NoIndex.L006	ERP005806	human nasal/pharyngeal metagenome	GAZ:United States of America	137	188.037	3.48221	21.2094
2192.H01a.Nose.87.lane6.NoIndex.L006	ERP005806	human nasal/pharyngeal metagenome	GAZ:United States of America	1166	1782.06	8.84369	88.7237
2192.H01a.Nose.9.lane6.NoIndex.L006	ERP005806	human nasal/pharyngeal metagenome	GAZ:United States of America	371	532.634	5.036	40.1042
2192.H01a.Nose.90.lane6.NoIndex.L006	ERP005806	human nasal/pharyngeal metagenome	GAZ:United States of America	192	295.121	4.50415	26.6469
2192.H02a.Nose.609.lane6.NoIndex.L006	ERP005806	human nasal/pharyngeal metagenome	GAZ:United States of America	767	1307.02	7.04466	65.6782
2192.H02a.Nose.657.lane6.NoIndex.L006	ERP005806	human nasal/pharyngeal metagenome	GAZ:United States of America	1006	1630.41	8.02614	77.0219
2192.H02a.Nose.681.lane6.NoIndex.L006	ERP005806	human nasal/pharyngeal metagenome	GAZ:United States of America	300	333	5.30526	33.4114
2192.H02a.Nose.705.lane6.NoIndex.L006	ERP005806	human nasal/pharyngeal metagenome	GAZ:United States of America	257	276.333	6.01083	30.3809
2192.H02a.Nose.729.lane6.NoIndex.L006	ERP005806	human nasal/pharyngeal metagenome	GAZ:United States of America	407	621.403	6.33165	43.2342
2192.H02a.Nose.753.lane6.NoIndex.L006	ERP005806	human nasal/pharyngeal metagenome	GAZ:United States of America	748	1012.47	7.18984	67.4397
2192.H02a.Nose.777.lane6.NoIndex.L006	ERP005806	human nasal/pharyngeal metagenome	GAZ:United States of America	156	471.625	2.82425	20.669
2192.H02a.Nose.801.lane6.NoIndex.L006	ERP005806	human nasal/pharyngeal metagenome	GAZ:United States of America	129	203.25	3.46175	17.7637
2192.H02a.Nose.873.lane6.NoIndex.L006	ERP005806	human nasal/pharyngeal metagenome	GAZ:United States of America	1140	2040.14	8.57378	81.9765
2192.H02a.Nose.897.lane6.NoIndex.L006	ERP005806	human nasal/pharyngeal metagenome	GAZ:United States of America	512	895.096	6.33797	48.7674
2192.H02a.Nose.921.lane6.NoIndex.L006	ERP005806	human nasal/pharyngeal metagenome	GAZ:United States of America	1056	1658.83	8.48691	81.3674
2192.H03a.Nose.1215.lane6.NoIndex.L006	ERP005806	human nasal/pharyngeal metagenome	GAZ:United States of America	342	561.118	5.99864	39.6222
2192.H03a.Nose.1233.lane6.NoIndex.L006	ERP005806	human nasal/pharyngeal metagenome	GAZ:United States of America	98	174.562	3.67653	15.6784
2192.H03a.Nose.1236.lane6.NoIndex.L006	ERP005806	human nasal/pharyngeal metagenome	GAZ:United States of America	912	1555.52	6.55475	75.2532
2192.H03a.Nose.1239.lane6.NoIndex.L006	ERP005806	human nasal/pharyngeal metagenome	GAZ:United States of America	657	1031.44	6.82421	61.9634
2192.H03a.Nose.1257.lane6.NoIndex.L006	ERP005806	human nasal/pharyngeal metagenome	GAZ:United States of America	767	1542.27	4.9805	68.9579
2192.H03a.Nose.1260.lane6.NoIndex.L006	ERP005806	human nasal/pharyngeal metagenome	GAZ:United States of America	630	785.814	7.19521	60.0995
2192.H03a.Nose.1263.lane6.NoIndex.L006	ERP005806	human nasal/pharyngeal metagenome	GAZ:United States of America	459	515.289	6.88301	46.3236
2192.H03a.Nose.1284.lane6.NoIndex.L006	ERP005806	human nasal/pharyngeal metagenome	GAZ:United States of America	182	412.323	1.25782	21.1662
2192.H03a.Nose.1287.lane6.NoIndex.L006	ERP005806	human nasal/pharyngeal metagenome	GAZ:United States of America	66	89	1.88681	9.99498
2192.H03a.Nose.1305.lane6.NoIndex.L006	ERP005806	human nasal/pharyngeal metagenome	GAZ:United States of America	169	312	4.04379	22.3256
2192.H03a.Nose.1308.lane6.NoIndex.L006	ERP005806	human nasal/pharyngeal metagenome	GAZ:United States of America	591	794.4	6.31652	56.9606
2192.H03a.Nose.1311.lane6.NoIndex.L006	ERP005806	human nasal/pharyngeal metagenome	GAZ:United States of America	116	188.545	2.8387	18.4769
2192.H03a.Nose.1329.lane6.NoIndex.L006	ERP005806	human nasal/pharyngeal metagenome	GAZ:United States of America	125	140	4.8362	18.3207
2192.H03a.Nose.1335.lane6.NoIndex.L006	ERP005806	human nasal/pharyngeal metagenome	GAZ:United States of America	130	276.714	2.84911	22.3119
2192.H03a.Nose.1353.lane6.NoIndex.L006	ERP005806	human nasal/pharyngeal metagenome	GAZ:United States of America	1267	2066.62	8.97253	98.1982
2192.H03a.Nose.1356.lane6.NoIndex.L006	ERP005806	human nasal/pharyngeal metagenome	GAZ:United States of America	694	1080.94	5.89039	58.3805
2192.H03a.Nose.1359.lane6.NoIndex.L006	ERP005806	human nasal/pharyngeal metagenome	GAZ:United States of America	1252	2072.91	8.98773	90.948
2192.H03a.Nose.1377.lane6.NoIndex.L006	ERP005806	human nasal/pharyngeal metagenome	GAZ:United States of America	247	389.692	4.941	32.9198
2192.H03a.Nose.1383.lane6.NoIndex.L006	ERP005806	human nasal/pharyngeal metagenome	GAZ:United States of America	329	460.06	2.52047	37.4389
2192.H03a.Nose.1401.lane6.NoIndex.L006	ERP005806	human nasal/pharyngeal metagenome	GAZ:United States of America	55	179	2.05587	10.896
2192.H03a.Nose.1404.lane6.NoIndex.L006	ERP005806	human nasal/pharyngeal metagenome	GAZ:United States of America	944	1574.82	7.09392	78.0299
2192.H03a.Nose.1407.lane6.NoIndex.L006	ERP005806	human nasal/pharyngeal metagenome	GAZ:United States of America	401	564.239	5.67211	45.8564
2192.H03a.Nose.1428.lane6.NoIndex.L006	ERP005806	human nasal/pharyngeal metagenome	GAZ:United States of America	261	346.85	4.55518	30.2677
2192.H03a.Nose.1431.lane6.NoIndex.L006	ERP005806	human nasal/pharyngeal metagenome	GAZ:United States of America	307	445.655	5.46035	37.1863
2192.H03a.Nose.1455.lane6.NoIndex.L006	ERP005806	human nasal/pharyngeal metagenome	GAZ:United States of America	37	54.1429	0.881435	7.8335
2192.H03a.Nose.1473.lane6.NoIndex.L006	ERP005806	human nasal/pharyngeal metagenome	GAZ:United States of America	92	202.5	2.36852	14.1502
2192.H03a.Nose.1476.lane6.NoIndex.L006	ERP005806	human nasal/pharyngeal metagenome	GAZ:United States of America	609	701.968	7.36362	56.0077
2192.H03a.Nose.1479.lane6.NoIndex.L006	ERP005806	human nasal/pharyngeal metagenome	GAZ:United States of America	126	237.13	2.14945	21.176
2192.H03a.Nose.1497.lane6.NoIndex.L006	ERP005806	human nasal/pharyngeal metagenome	GAZ:United States of America	66	114.462	1.80156	11.1035
2192.H03a.Nose.1500.lane6.NoIndex.L006	ERP005806	human nasal/pharyngeal metagenome	GAZ:United States of America	591	727.662	5.69612	55.3468
2192.H03a.Nose.1503.lane6.NoIndex.L006	ERP005806	human nasal/pharyngeal metagenome	GAZ:United States of America	37	67.6	2.03766	7.90138
2192.H03a.Nose.1524.lane6.NoIndex.L006	ERP005806	human nasal/pharyngeal metagenome	GAZ:United States of America	223	341.317	3.53955	29.5342
2192.H04a.Nose.1809.lane6.NoIndex.L006	ERP005806	human nasal/pharyngeal metagenome	GAZ:United States of America	225	335.158	5.21472	30.4797
2192.H04a.Nose.1815.lane6.NoIndex.L006	ERP005806	human nasal/pharyngeal metagenome	GAZ:United States of America	358	556.478	5.44602	41.112
2192.H04a.Nose.1833.lane6.NoIndex.L006	ERP005806	human nasal/pharyngeal metagenome	GAZ:United States of America	83	197.833	2.03928	16.6394
2192.H04a.Nose.1836.lane6.NoIndex.L006	ERP005806	human nasal/pharyngeal metagenome	GAZ:United States of America	960	1653.26	7.37869	78.1567
2192.H04a.Nose.1839.lane6.NoIndex.L006	ERP005806	human nasal/pharyngeal metagenome	GAZ:United States of America	593	668.743	7.50111	58.6078
2192.H04a.Nose.1857.lane6.NoIndex.L006	ERP005806	human nasal/pharyngeal metagenome	GAZ:United States of America	1108	1807.14	8.73887	85.4336
2192.H04a.Nose.1860.lane6.NoIndex.L006	ERP005806	human nasal/pharyngeal metagenome	GAZ:United States of America	359	600.667	4.40703	38.491
2192.H04a.Nose.1863.lane6.NoIndex.L006	ERP005806	human nasal/pharyngeal metagenome	GAZ:United States of America	99	117.9	3.17047	13.8667
2192.H04a.Nose.1881.lane6.NoIndex.L006	ERP005806	human nasal/pharyngeal metagenome	GAZ:United States of America	248	417.5	4.97083	30.414
2192.H04a.Nose.1884.lane6.NoIndex.L006	ERP005806	human nasal/pharyngeal metagenome	GAZ:United States of America	568	861.262	5.484	55.9971
2192.H04a.Nose.1887.lane6.NoIndex.L006	ERP005806	human nasal/pharyngeal metagenome	GAZ:United States of America	151	329.125	3.56261	19.1886
2192.H04a.Nose.1905.lane6.NoIndex.L006	ERP005806	human nasal/pharyngeal metagenome	GAZ:United States of America	136	541	3.18742	19.156
2192.H04a.Nose.1908.lane6.NoIndex.L006	ERP005806	human nasal/pharyngeal metagenome	GAZ:United States of America	919	1539.21	7.43058	73.0351
2192.H04a.Nose.1911.lane6.NoIndex.L006	ERP005806	human nasal/pharyngeal metagenome	GAZ:United States of America	45	69	3.18853	8.95885
2192.H04a.Nose.1929.lane6.NoIndex.L006	ERP005806	human nasal/pharyngeal metagenome	GAZ:United States of America	848	1484.12	7.4092	71.2275
2192.H04a.Nose.1932.lane6.NoIndex.L006	ERP005806	human nasal/pharyngeal metagenome	GAZ:United States of America	426	692.262	5.34513	44.0022
2192.H04a.Nose.1959.lane6.NoIndex.L006	ERP005806	human nasal/pharyngeal metagenome	GAZ:United States of America	1159	2008.59	8.71784	90.6136
2192.H04a.Nose.1980.lane6.NoIndex.L006	ERP005806	human nasal/pharyngeal metagenome	GAZ:United States of America	322	451.098	5.26231	38.6862
2192.H04a.Nose.2004.lane5.NoIndex.L005	ERP005806	human nasal/pharyngeal metagenome	GAZ:United States of America	200	354.038	4.40471	25.5056
2192.H04a.Nose.2007.lane5.NoIndex.L005	ERP005806	human nasal/pharyngeal metagenome	GAZ:United States of America	236	326.286	5.63824	29.7285
2192.H04a.Nose.2049.lane5.NoIndex.L005	ERP005806	human nasal/pharyngeal metagenome	GAZ:United States of America	402	478.7	5.75038	42.5412
2192.H04a.Nose.2052.lane5.NoIndex.L005	ERP005806	human nasal/pharyngeal metagenome	GAZ:United States of America	407	481.652	6.43533	42.5457
2192.H04a.Nose.2055.lane5.NoIndex.L005	ERP005806	human nasal/pharyngeal metagenome	GAZ:United States of America	293	381.2	5.61628	34.5621
2192.H04a.Nose.2076.lane5.NoIndex.L005	ERP005806	human nasal/pharyngeal metagenome	GAZ:United States of America	57	87.6667	1.3444	8.60209
2192.H04a.Nose.2079.lane5.NoIndex.L005	ERP005806	human nasal/pharyngeal metagenome	GAZ:United States of America	92	145.118	3.71741	15.2432
2192.H04a.Nose.2103.lane5.NoIndex.L005	ERP005806	human nasal/pharyngeal metagenome	GAZ:United States of America	52	102.143	2.1542	9.95477
2192.H05a.Nose.2436.lane5.NoIndex.L005	ERP005806	human nasal/pharyngeal metagenome	GAZ:United States of America	372	409.154	6.60382	40.7339
2192.H05a.Nose.5008.lane1.NoIndex.L001	ERP005806	human nasal/pharyngeal metagenome	GAZ:United States of America	209	288	4.63801	25.2095
2192.H05a.Nose.5011.lane1.NoIndex.L001	ERP005806	human nasal/pharyngeal metagenome	GAZ:United States of America	257	304.275	5.40665	31.3009
2192.H05b.Nose.2409.lane5.NoIndex.L005	ERP005806	human nasal/pharyngeal metagenome	GAZ:United States of America	240	255.75	5.00322	29.5178
2192.H05b.Nose.2412.lane5.NoIndex.L005	ERP005806	human nasal/pharyngeal metagenome	GAZ:United States of America	386	525.59	5.76192	43.9298
2192.H05b.Nose.2457.lane5.NoIndex.L005	ERP005806	human nasal/pharyngeal metagenome	GAZ:United States of America	319	393.417	5.58346	38.5272
2192.H05b.Nose.2460.lane5.NoIndex.L005	ERP005806	human nasal/pharyngeal metagenome	GAZ:United States of America	354	415.615	5.94697	39.0005
2192.H05b.Nose.2484.lane5.NoIndex.L005	ERP005806	human nasal/pharyngeal metagenome	GAZ:United States of America	294	536.791	4.84315	33.9769
2192.H05b.Nose.2505.lane5.NoIndex.L005	ERP005806	human nasal/pharyngeal metagenome	GAZ:United States of America	96	154.8	1.149	15.2504
2192.H05b.Nose.2508.lane5.NoIndex.L005	ERP005806	human nasal/pharyngeal metagenome	GAZ:United States of America	145	263.75	4.04393	20.6247
2192.H05b.Nose.2532.lane5.NoIndex.L005	ERP005806	human nasal/pharyngeal metagenome	GAZ:United States of America	87	147.056	2.45995	12.9698
2192.H05b.Nose.2556.lane5.NoIndex.L005	ERP005806	human nasal/pharyngeal metagenome	GAZ:United States of America	244	353.275	4.39238	28.4362
2192.H05b.Nose.2577.lane5.NoIndex.L005	ERP005806	human nasal/pharyngeal metagenome	GAZ:United States of America	151	232.476	4.45563	21.3101
2192.H05b.Nose.2601.lane5.NoIndex.L005	ERP005806	human nasal/pharyngeal metagenome	GAZ:United States of America	406	507.6	6.01886	42.2573
2192.H05b.Nose.2625.lane5.NoIndex.L005	ERP005806	human nasal/pharyngeal metagenome	GAZ:United States of America	267	350.72	5.12192	28.9345
2192.H05b.Nose.2628.lane5.NoIndex.L005	ERP005806	human nasal/pharyngeal metagenome	GAZ:United States of America	377	468.23	6.41551	41.1456
2192.H05b.Nose.2649.lane5.NoIndex.L005	ERP005806	human nasal/pharyngeal metagenome	GAZ:United States of America	15	30	0.667573	5.14618
2192.H05b.Nose.2652.lane5.NoIndex.L005	ERP005806	human nasal/pharyngeal metagenome	GAZ:United States of America	131	269	2.6529	18.193
2192.H05b.Nose.2673.lane5.NoIndex.L005	ERP005806	human nasal/pharyngeal metagenome	GAZ:United States of America	276	465.757	5.21708	30.388
2192.H05b.Nose.2676.lane5.NoIndex.L005	ERP005806	human nasal/pharyngeal metagenome	GAZ:United States of America	30	54	0.369493	6.39834
2192.H05b.Nose.2700.lane5.NoIndex.L005	ERP005806	human nasal/pharyngeal metagenome	GAZ:United States of America	82	113.316	2.4086	13.3568
2192.H05b.Nose.2724.lane5.NoIndex.L005	ERP005806	human nasal/pharyngeal metagenome	GAZ:United States of America	67	87.6471	1.20964	10.5551
2192.H05b.Nose.2745.lane5.NoIndex.L005	ERP005806	human nasal/pharyngeal metagenome	GAZ:United States of America	413	500.762	6.17564	45.1755
2192.H05b.Nose.2748.lane5.NoIndex.L005	ERP005806	human nasal/pharyngeal metagenome	GAZ:United States of America	249	274.738	5.25853	29.1536
2192.H05b.Nose.2772.lane5.NoIndex.L005	ERP005806	human nasal/pharyngeal metagenome	GAZ:United States of America	122	161.417	2.97178	16.5029
2192.H05b.Nose.2793.lane5.NoIndex.L005	ERP005806	human nasal/pharyngeal metagenome	GAZ:United States of America	87	147.882	1.48908	12.9795
2192.H05b.Nose.2796.lane5.NoIndex.L005	ERP005806	human nasal/pharyngeal metagenome	GAZ:United States of America	96	174	3.34906	15.1754
2192.H05b.Nose.2820.lane5.NoIndex.L005	ERP005806	human nasal/pharyngeal metagenome	GAZ:United States of America	26	37	1.02229	6.05749
2192.H05b.Nose.2844.lane5.NoIndex.L005	ERP005806	human nasal/pharyngeal metagenome	GAZ:United States of America	173	282.5	4.17527	23.0314
2192.H05b.Nose.2865.lane5.NoIndex.L005	ERP005806	human nasal/pharyngeal metagenome	GAZ:United States of America	226	317.538	4.80015	28.5813
2192.H05b.Nose.2868.lane5.NoIndex.L005	ERP005806	human nasal/pharyngeal metagenome	GAZ:United States of America	121	178.4	2.27366	18.5167
2192.H05b.Nose.2889.lane5.NoIndex.L005	ERP005806	human nasal/pharyngeal metagenome	GAZ:United States of America	299	359.769	5.58258	32.6626
2192.H05b.Nose.2913.lane5.NoIndex.L005	ERP005806	human nasal/pharyngeal metagenome	GAZ:United States of America	217	268.771	4.77572	27.9285
2192.H05b.Nose.2916.lane5.NoIndex.L005	ERP005806	human nasal/pharyngeal metagenome	GAZ:United States of America	153	198.536	4.42296	21.8886
2192.H05b.Nose.2937.lane5.NoIndex.L005	ERP005806	human nasal/pharyngeal metagenome	GAZ:United States of America	137	213.25	2.1821	18.613
2192.H05b.Nose.2940.lane5.NoIndex.L005	ERP005806	human nasal/pharyngeal metagenome	GAZ:United States of America	96	153.4	3.09712	14.7576
2192.H05b.Nose.2961.lane5.NoIndex.L005	ERP005806	human nasal/pharyngeal metagenome	GAZ:United States of America	238	255.643	5.82364	27.3155
2192.H05b.Nose.2964.lane5.NoIndex.L005	ERP005806	human nasal/pharyngeal metagenome	GAZ:United States of America	9	9	0.721246	2.39337
2192.H05b.Nose.2985.lane5.NoIndex.L005	ERP005806	human nasal/pharyngeal metagenome	GAZ:United States of America	178	247	3.68728	24.3464
2192.H05b.Nose.2988.lane6.NoIndex.L006	ERP005806	human nasal/pharyngeal metagenome	GAZ:United States of America	203	360.529	3.07677	23.1494
2192.H06a.Nose.3009.lane6.NoIndex.L006	ERP005806	human nasal/pharyngeal metagenome	GAZ:United States of America	289	410.273	4.91753	32.2431
2192.H06a.Nose.3012.lane6.NoIndex.L006	ERP005806	human nasal/pharyngeal metagenome	GAZ:United States of America	192	220.447	4.02225	23.3706
2192.H06a.Nose.3015.lane6.NoIndex.L006	ERP005806	human nasal/pharyngeal metagenome	GAZ:United States of America	233	414.667	3.96971	27.5943
2192.H06a.Nose.3036.lane6.NoIndex.L006	ERP005806	human nasal/pharyngeal metagenome	GAZ:United States of America	223	259.964	5.65429	27.2042
2192.H06a.Nose.3039.lane6.NoIndex.L006	ERP005806	human nasal/pharyngeal metagenome	GAZ:United States of America	187	277.621	4.11014	23.2261
2192.H06b.Nose.3057.lane6.NoIndex.L006	ERP005806	human nasal/pharyngeal metagenome	GAZ:United States of America	133	228.056	2.2976	18.5137
2192.H06b.Nose.3063.lane6.NoIndex.L006	ERP005806	human nasal/pharyngeal metagenome	GAZ:United States of America	7	7	0.337721	2.08656
2192.H06b.Nose.3081.lane6.NoIndex.L006	ERP005806	human nasal/pharyngeal metagenome	GAZ:United States of America	191	330.44	4.40052	22.108
2192.H06b.Nose.3084.lane6.NoIndex.L006	ERP005806	human nasal/pharyngeal metagenome	GAZ:United States of America	143	219.957	3.82546	19.3044
2192.H06b.Nose.3105.lane6.NoIndex.L006	ERP005806	human nasal/pharyngeal metagenome	GAZ:United States of America	150	243.261	3.95821	21.2751
2192.H06b.Nose.3111.lane6.NoIndex.L006	ERP005806	human nasal/pharyngeal metagenome	GAZ:United States of America	269	415.872	4.27369	31.0088
2192.H06b.Nose.3135.lane6.NoIndex.L006	ERP005806	human nasal/pharyngeal metagenome	GAZ:United States of America	136	237.667	3.5416	18.655
2192.H06b.Nose.3153.lane6.NoIndex.L006	ERP005806	human nasal/pharyngeal metagenome	GAZ:United States of America	11	21.5	0.39125	2.84337
2192.H06b.Nose.3156.lane6.NoIndex.L006	ERP005806	human nasal/pharyngeal metagenome	GAZ:United States of America	62	85	3.39774	10.281
2192.H06b.Nose.3159.lane6.NoIndex.L006	ERP005806	human nasal/pharyngeal metagenome	GAZ:United States of America	263	413.667	4.6647	32.4099
2192.H06b.Nose.3177.lane6.NoIndex.L006	ERP005806	human nasal/pharyngeal metagenome	GAZ:United States of America	12	18	0.805687	2.5096
2192.H06b.Nose.3180.lane6.NoIndex.L006	ERP005806	human nasal/pharyngeal metagenome	GAZ:United States of America	191	232.717	3.42494	26.4091
2192.H06b.Nose.3183.lane6.NoIndex.L006	ERP005806	human nasal/pharyngeal metagenome	GAZ:United States of America	150	271.714	3.78315	21.3777
2192.H06b.Nose.3201.lane6.NoIndex.L006	ERP005806	human nasal/pharyngeal metagenome	GAZ:United States of America	252	378.022	4.47479	30.4947
2192.H06b.Nose.3225.lane6.NoIndex.L006	ERP005806	human nasal/pharyngeal metagenome	GAZ:United States of America	213	250.561	5.23996	23.9583
2192.H06b.Nose.3228.lane6.NoIndex.L006	ERP005806	human nasal/pharyngeal metagenome	GAZ:United States of America	265	342.264	5.12639	28.6136
2192.H06b.Nose.3249.lane6.NoIndex.L006	ERP005806	human nasal/pharyngeal metagenome	GAZ:United States of America	36	74.25	0.640415	6.75962
2192.H06b.Nose.3252.lane6.NoIndex.L006	ERP005806	human nasal/pharyngeal metagenome	GAZ:United States of America	78	189	3.16367	11.8361
2192.H06b.Nose.3255.lane6.NoIndex.L006	ERP005806	human nasal/pharyngeal metagenome	GAZ:United States of America	250	331	4.96153	28.3059
2192.H06b.Nose.3273.lane6.NoIndex.L006	ERP005806	human nasal/pharyngeal metagenome	GAZ:United States of America	13	16	1.04434	3.08007
2192.H06b.Nose.3276.lane6.NoIndex.L006	ERP005806	human nasal/pharyngeal metagenome	GAZ:United States of America	227	348.333	3.1798	28.5815
2192.H06b.Nose.3279.lane6.NoIndex.L006	ERP005806	human nasal/pharyngeal metagenome	GAZ:United States of America	64	91.0833	3.05738	9.93742
2192.H06b.Nose.3297.lane6.NoIndex.L006	ERP005806	human nasal/pharyngeal metagenome	GAZ:United States of America	179	317	4.07	24.4737
2192.H06b.Nose.3300.lane6.NoIndex.L006	ERP005806	human nasal/pharyngeal metagenome	GAZ:United States of America	259	311	5.59197	29.693
2192.H06b.Nose.3303.lane6.NoIndex.L006	ERP005806	human nasal/pharyngeal metagenome	GAZ:United States of America	233	317.245	3.6603	29.3201
2192.H06b.Nose.3321.lane6.NoIndex.L006	ERP005806	human nasal/pharyngeal metagenome	GAZ:United States of America	208	263.122	3.64728	23.9856
2192.H06b.Nose.3324.lane6.NoIndex.L006	ERP005806	human nasal/pharyngeal metagenome	GAZ:United States of America	223	269.222	4.62488	25.8023
2192.H06b.Nose.3327.lane6.NoIndex.L006	ERP005806	human nasal/pharyngeal metagenome	GAZ:United States of America	196	364.889	4.28681	24.5704
2192.H06b.Nose.3345.lane6.NoIndex.L006	ERP005806	human nasal/pharyngeal metagenome	GAZ:United States of America	118	163.536	1.72031	16.6947
2192.H06b.Nose.3348.lane6.NoIndex.L006	ERP005806	human nasal/pharyngeal metagenome	GAZ:United States of America	124	191.5	3.22063	16.1443
2192.H06b.Nose.3351.lane6.NoIndex.L006	ERP005806	human nasal/pharyngeal metagenome	GAZ:United States of America	229	327.75	5.11693	25.5982
2192.H06b.Nose.3372.lane6.NoIndex.L006	ERP005806	human nasal/pharyngeal metagenome	GAZ:United States of America	272	566.171	4.88978	34.0864
2192.H06b.Nose.3375.lane6.NoIndex.L006	ERP005806	human nasal/pharyngeal metagenome	GAZ:United States of America	81	164.25	3.63085	11.5425
2192.H07a.Nose.3633.lane6.NoIndex.L006	ERP005806	human nasal/pharyngeal metagenome	GAZ:United States of America	179	311.143	4.49082	23.3533
2192.H07a.Nose.3636.lane6.NoIndex.L006	ERP005806	human nasal/pharyngeal metagenome	GAZ:United States of America	201	243	5.2221	23.8649
2192.H07a.Nose.3657.lane6.NoIndex.L006	ERP005806	human nasal/pharyngeal metagenome	GAZ:United States of America	234	312.621	4.12307	28.6552
2192.H07a.Nose.3660.lane6.NoIndex.L006	ERP005806	human nasal/pharyngeal metagenome	GAZ:United States of America	261	304.333	5.58824	29.8795
2192.H07a.Nose.3681.lane6.NoIndex.L006	ERP005806	human nasal/pharyngeal metagenome	GAZ:United States of America	305	428.679	5.61806	32.4906
2192.H07a.Nose.3684.lane6.NoIndex.L006	ERP005806	human nasal/pharyngeal metagenome	GAZ:United States of America	61	94.3333	2.60668	10.2839
2192.H07a.Nose.3729.lane6.NoIndex.L006	ERP005806	human nasal/pharyngeal metagenome	GAZ:United States of America	92	153.875	2.44946	13.292
2192.H07a.Nose.3732.lane6.NoIndex.L006	ERP005806	human nasal/pharyngeal metagenome	GAZ:United States of America	102	147.882	3.72209	13.5802
2192.H07a.Nose.3753.lane6.NoIndex.L006	ERP005806	human nasal/pharyngeal metagenome	GAZ:United States of America	193	256.103	4.45038	22.0044
2192.H07a.Nose.3756.lane6.NoIndex.L006	ERP005806	human nasal/pharyngeal metagenome	GAZ:United States of America	54	79.0909	0.75402	9.18864
2192.H07a.Nose.3777.lane6.NoIndex.L006	ERP005806	human nasal/pharyngeal metagenome	GAZ:United States of America	130	216.667	2.52632	17.9957
2192.H07a.Nose.3780.lane1.NoIndex.L001	ERP005806	human nasal/pharyngeal metagenome	GAZ:United States of America	113	239.429	3.45813	16.1599
2192.H07b.Nose.3849.lane1.NoIndex.L001	ERP005806	human nasal/pharyngeal metagenome	GAZ:United States of America	171	288.345	3.33101	22.574
2192.H07b.Nose.3852.lane1.NoIndex.L001	ERP005806	human nasal/pharyngeal metagenome	GAZ:United States of America	203	304.786	4.74535	24.5402
2192.H07b.Nose.3873.lane1.NoIndex.L001	ERP005806	human nasal/pharyngeal metagenome	GAZ:United States of America	327	476.692	5.14501	40.2301
2192.H07b.Nose.3945.lane1.NoIndex.L001	ERP005806	human nasal/pharyngeal metagenome	GAZ:United States of America	249	310	5.48763	28.0365
2192.H07b.Nose.3948.lane1.NoIndex.L001	ERP005806	human nasal/pharyngeal metagenome	GAZ:United States of America	273	361.2	5.32508	30.6039
2192.H07b.Nose.3996.lane1.NoIndex.L001	ERP005806	human nasal/pharyngeal metagenome	GAZ:United States of America	13	13.25	0.86325	3.72744
2192.H07b.Nose.4017.lane1.NoIndex.L001	ERP005806	human nasal/pharyngeal metagenome	GAZ:United States of America	137	237.5	2.5548	18.4349
2192.H07b.Nose.4020.lane1.NoIndex.L001	ERP005806	human nasal/pharyngeal metagenome	GAZ:United States of America	105	183.4	3.58616	17.0177
2192.H07b.Nose.4041.lane1.NoIndex.L001	ERP005806	human nasal/pharyngeal metagenome	GAZ:United States of America	207	319.588	4.69462	26.0544
2192.H07b.Nose.4044.lane1.NoIndex.L001	ERP005806	human nasal/pharyngeal metagenome	GAZ:United States of America	228	267.9	5.41066	28.5824
2192.H07b.Nose.4068.lane1.NoIndex.L001	ERP005806	human nasal/pharyngeal metagenome	GAZ:United States of America	314	443.5	5.13668	33.6439
2192.H07b.Nose.4089.lane1.NoIndex.L001	ERP005806	human nasal/pharyngeal metagenome	GAZ:United States of America	305	387.909	5.39217	37.443
2192.H07b.Nose.4113.lane1.NoIndex.L001	ERP005806	human nasal/pharyngeal metagenome	GAZ:United States of America	13	34	0.465213	3.43006
2192.H07b.Nose.4137.lane1.NoIndex.L001	ERP005806	human nasal/pharyngeal metagenome	GAZ:United States of America	193	291.75	4.56057	26.3129
2192.H07b.Nose.4140.lane1.NoIndex.L001	ERP005806	human nasal/pharyngeal metagenome	GAZ:United States of America	12	15	1.09258	3.29791
2192.H07b.Nose.4161.lane1.NoIndex.L001	ERP005806	human nasal/pharyngeal metagenome	GAZ:United States of America	182	241.727	3.36016	25.0669
2192.H07b.Nose.4164.lane1.NoIndex.L001	ERP005806	human nasal/pharyngeal metagenome	GAZ:United States of America	104	219.909	3.76229	17.0688
2192.H07b.Nose.4185.lane1.NoIndex.L001	ERP005806	human nasal/pharyngeal metagenome	GAZ:United States of America	145	261.182	2.89261	20.7395
1774.11Nasal22.10.09	ERP016472	human nasal/pharyngeal metagenome	GAZ:Venezuela	134	185.037	2.62447	17.6967
1774.16Nasal22.10.09	ERP016472	human nasal/pharyngeal metagenome	GAZ:Venezuela	270	396.56	3.66056	35.0594
1774.17Nasal22.10.09	ERP016472	human nasal/pharyngeal metagenome	GAZ:Venezuela	63	75.6667	2.29167	9.95333
1774.18Nasal22.10.09	ERP016472	human nasal/pharyngeal metagenome	GAZ:Venezuela	31	35	2.06082	6.22958
1774.19Nasal22.10.09	ERP016472	human nasal/pharyngeal metagenome	GAZ:Venezuela	67	100.214	2.87536	11.125
1774.1Nasal22.10.09	ERP016472	human nasal/pharyngeal metagenome	GAZ:Venezuela	63	88.2	2.22074	11.1507
1774.20Nasal22.10.09	ERP016472	human nasal/pharyngeal metagenome	GAZ:Venezuela	103	160.652	1.95718	14.5361
1774.21Nasal22.10.09	ERP016472	human nasal/pharyngeal metagenome	GAZ:Venezuela	282	462.185	4.50391	37.8683
1774.27Nasal22.10.09	ERP016472	human nasal/pharyngeal metagenome	GAZ:Venezuela	98	139.353	2.64352	13.6202
1774.29Nasal22.10.09	ERP016472	human nasal/pharyngeal metagenome	GAZ:Venezuela	37	72	1.58685	7.54977
1774.2Nasal22.10.09	ERP016472	human nasal/pharyngeal metagenome	GAZ:Venezuela	111	114	3.48889	16.6467
1774.30Nasal23.10.09	ERP016472	human nasal/pharyngeal metagenome	GAZ:Venezuela	240	321.447	3.61701	27.9735
1774.31Nasal23.10.09	ERP016472	human nasal/pharyngeal metagenome	GAZ:Venezuela	44	86	2.30827	8.73798
1774.35Nasal23.10.09	ERP016472	human nasal/pharyngeal metagenome	GAZ:Venezuela	133	233.8	3.30027	16.4859
1774.37Nasal23.10.09	ERP016472	human nasal/pharyngeal metagenome	GAZ:Venezuela	19	25	2.87544	4.98643
1774.3Nasal22.10.09	ERP016472	human nasal/pharyngeal metagenome	GAZ:Venezuela	203	340.571	3.6734	26.1846
1774.42Nasal23.10.09	ERP016472	human nasal/pharyngeal metagenome	GAZ:Venezuela	22	27	2.62751	5.33861
1774.46Nasal23.10.09	ERP016472	human nasal/pharyngeal metagenome	GAZ:Venezuela	106	228.769	3.41668	16.0747
1774.47Nasal23.10.09	ERP016472	human nasal/pharyngeal metagenome	GAZ:Venezuela	62	89.2727	2.17056	8.92203
1774.49Nasal23.10.09	ERP016472	human nasal/pharyngeal metagenome	GAZ:Venezuela	133	158.568	3.31905	20.7278
1774.50Nasal23.10.09	ERP016472	human nasal/pharyngeal metagenome	GAZ:Venezuela	34	36.3333	2.64002	5.69468
1774.51Nasal23.10.09	ERP016472	human nasal/pharyngeal metagenome	GAZ:Venezuela	27	29.5	1.84554	5.36356
1774.53Nasal23.10.09	ERP016472	human nasal/pharyngeal metagenome	GAZ:Venezuela	24	29.25	1.46075	5.69249
1774.55Nasal23.10.09	ERP016472	human nasal/pharyngeal metagenome	GAZ:Venezuela	180	223.75	4.64088	22.1346
1774.56Nasal23.10.09	ERP016472	human nasal/pharyngeal metagenome	GAZ:Venezuela	197	207.2	5.39956	24.812
1774.57Nasal23.10.09	ERP016472	human nasal/pharyngeal metagenome	GAZ:Venezuela	27	34.2	1.9246	6.17671
1774.58Nasal24.10.09	ERP016472	human nasal/pharyngeal metagenome	GAZ:Venezuela	86	103.105	2.83595	14.6835
1774.59Nasal24.10.09	ERP016472	human nasal/pharyngeal metagenome	GAZ:Venezuela	156	187.794	3.38505	19.9882
1774.60Nasal24.10.09	ERP016472	human nasal/pharyngeal metagenome	GAZ:Venezuela	231	273.457	4.64609	26.1987
1774.61Nasal24.10.09	ERP016472	human nasal/pharyngeal metagenome	GAZ:Venezuela	124	151.353	4.11202	18.6346
1774.64Nasal24.10.09	ERP016472	human nasal/pharyngeal metagenome	GAZ:Venezuela	56	69.6	2.75421	9.70839
1774.7Nasal22.10.09	ERP016472	human nasal/pharyngeal metagenome	GAZ:Venezuela	67	78.6667	2.47928	11.0355
1774.9Nasal22.10.09	ERP016472	human nasal/pharyngeal metagenome	GAZ:Venezuela	30	41	2.11855	6.16256
1774.10.Skin.Puer	ERP016472	human skin metagenome	GAZ:Puerto Rico	357	417.254	5.92932	36.3954
1774.118.Skin.Puer	ERP016472	human skin metagenome	GAZ:Puerto Rico	194	197.167	4.19367	21.7447
1774.134.Skin.Puer	ERP016472	human skin metagenome	GAZ:Puerto Rico	162	263.786	2.51537	18.8552
1774.142.Skin.Puer	ERP016472	human skin metagenome	GAZ:Puerto Rico	519	880.339	3.42902	51.35
1774.174.Skin.Puer	ERP016472	human skin metagenome	GAZ:Puerto Rico	260	335.146	5.43065	29.9004
1774.180.Skin.Puer	ERP016472	human skin metagenome	GAZ:Puerto Rico	263	347.444	4.86777	30.6576
1774.185.Skin.Puer	ERP016472	human skin metagenome	GAZ:Puerto Rico	266	271.897	6.4411	29.3581
1774.19.Skin.Puer	ERP016472	human skin metagenome	GAZ:Puerto Rico	179	183.333	5.43482	23.1015
1774.2.Skin.Puer	ERP016472	human skin metagenome	GAZ:Puerto Rico	97	118.231	2.72373	14.4374
1774.206.Skin.Puer	ERP016472	human skin metagenome	GAZ:Puerto Rico	249	258.022	5.24239	26.8534
1774.208.Skin.Puer	ERP016472	human skin metagenome	GAZ:Puerto Rico	240	438.244	2.07542	27.1226
1774.21.Skin.Puer	ERP016472	human skin metagenome	GAZ:Puerto Rico	544	659.934	6.61222	48.6604
1774.223.Skin.Puer	ERP016472	human skin metagenome	GAZ:Puerto Rico	330	402.015	6.15349	35.0487
1774.229.Skin.Puer	ERP016472	human skin metagenome	GAZ:Puerto Rico	456	686.067	5.96194	47.4182
1774.230.Skin.Puer	ERP016472	human skin metagenome	GAZ:Puerto Rico	532	1012.36	4.50375	51.1705
1774.241.Skin.Puer	ERP016472	human skin metagenome	GAZ:Puerto Rico	555	1164.03	3.67418	52.0925
1774.25.Skin.Puer	ERP016472	human skin metagenome	GAZ:Puerto Rico	166	173.333	5.88484	20.2062
1774.255.Skin.Puer	ERP016472	human skin metagenome	GAZ:Puerto Rico	115	115.75	4.59955	17.8215
1774.257.Skin.Puer	ERP016472	human skin metagenome	GAZ:Puerto Rico	267	360.923	4.6907	28.8933
1774.262.Skin.Puer	ERP016472	human skin metagenome	GAZ:Puerto Rico	190	214.848	4.38879	24.0684
1774.263.Skin.Puer	ERP016472	human skin metagenome	GAZ:Puerto Rico	53	80.0833	0.337825	9.81044
1774.266.Skin.Puer	ERP016472	human skin metagenome	GAZ:Puerto Rico	173	180.5	4.9146	21.7699
1774.274.Skin.Puer	ERP016472	human skin metagenome	GAZ:Puerto Rico	92	99.6	2.2689	15.5312
1774.278.Skin.Puer	ERP016472	human skin metagenome	GAZ:Puerto Rico	164	167.792	5.2561	17.9721
1774.283.Skin.Puer	ERP016472	human skin metagenome	GAZ:Puerto Rico	194	280.059	3.08842	22.2734
1774.284.Skin.Puer	ERP016472	human skin metagenome	GAZ:Puerto Rico	355	460.558	4.90225	37.3535
1774.285.Skin.Puer	ERP016472	human skin metagenome	GAZ:Puerto Rico	18	25.5	1.16034	4.2152
1774.3.Skin.Puer	ERP016472	human skin metagenome	GAZ:Puerto Rico	255	279.6	5.73084	29.7304
1774.305.Skin.Puer	ERP016472	human skin metagenome	GAZ:Puerto Rico	114	120	3.55316	16.3097
1774.307.Skin.Puer	ERP016472	human skin metagenome	GAZ:Puerto Rico	54	91.8	0.323937	9.17992
1774.321.Skin.Puer	ERP016472	human skin metagenome	GAZ:Puerto Rico	81	81.1667	3.60745	12.3893
1774.334.Skin.Puer	ERP016472	human skin metagenome	GAZ:Puerto Rico	40	79.4286	0.223387	8.56887
1774.338.Skin.Puer	ERP016472	human skin metagenome	GAZ:Puerto Rico	235	251.111	5.17507	24.8292
1774.340.Skin.Puer	ERP016472	human skin metagenome	GAZ:Puerto Rico	64	78.8824	1.50862	10.0627
1774.343.Skin.Puer	ERP016472	human skin metagenome	GAZ:Puerto Rico	374	426.778	5.7987	39.0834
1774.345.Skin.Puer	ERP016472	human skin metagenome	GAZ:Puerto Rico	594	968.381	6.7791	51.2961
1774.35.Skin.Puer	ERP016472	human skin metagenome	GAZ:Puerto Rico	102	108.577	2.93194	15.3004
1774.350.Skin.Puer	ERP016472	human skin metagenome	GAZ:Puerto Rico	357	488.06	5.1562	36.3931
1774.376.Skin.Puer	ERP016472	human skin metagenome	GAZ:Puerto Rico	52	70.2	2.227	7.39259
1774.377.Skin.Puer	ERP016472	human skin metagenome	GAZ:Puerto Rico	186	262.241	4.14849	20.8227
1774.382.Skin.Puer	ERP016472	human skin metagenome	GAZ:Puerto Rico	60	83	2.03572	10.7714
1774.383.Skin.Puer	ERP016472	human skin metagenome	GAZ:Puerto Rico	206	234.05	5.28471	24.6597
1774.406.Skin.Puer	ERP016472	human skin metagenome	GAZ:Puerto Rico	190	264.82	2.02352	22.5546
1774.417.Skin.Puer	ERP016472	human skin metagenome	GAZ:Puerto Rico	197	238.732	4.39397	26.0784
1774.439.Skin.Puer	ERP016472	human skin metagenome	GAZ:Puerto Rico	45	92.25	0.286769	8.39899
1774.442.Skin.Puer	ERP016472	human skin metagenome	GAZ:Puerto Rico	90	117	3.1492	14.2094
1774.450.Skin.Puer	ERP016472	human skin metagenome	GAZ:Puerto Rico	156	158.154	5.28866	20.2719
1774.459.Skin.Puer	ERP016472	human skin metagenome	GAZ:Puerto Rico	66	121.2	2.4874	12.1725
1774.466.Skin.Puer	ERP016472	human skin metagenome	GAZ:Puerto Rico	124	190.3	3.26238	16.0401
1774.471.Skin.Puer	ERP016472	human skin metagenome	GAZ:Puerto Rico	195	220.071	5.24106	24.9939
1774.472.Skin.Puer	ERP016472	human skin metagenome	GAZ:Puerto Rico	219	342.171	2.33049	28.3924
1774.477.Skin.Puer	ERP016472	human skin metagenome	GAZ:Puerto Rico	598	812.106	6.57828	58.8098
1774.482.Skin.Puer	ERP016472	human skin metagenome	GAZ:Puerto Rico	101	102.111	4.91957	15.566
1774.483.Skin.Puer	ERP016472	human skin metagenome	GAZ:Puerto Rico	121	123.333	4.37385	16.647
1774.487.Skin.Puer	ERP016472	human skin metagenome	GAZ:Puerto Rico	299	338.791	6.27757	30.1236
1774.488.Skin.Puer	ERP016472	human skin metagenome	GAZ:Puerto Rico	265	368	4.36767	31.7386
1774.497.Skin.Puer	ERP016472	human skin metagenome	GAZ:Puerto Rico	164	189	4.4304	18.7017
1774.503.Skin.Puer	ERP016472	human skin metagenome	GAZ:Puerto Rico	165	218	4.53009	18.757
1774.515.Skin.Puer	ERP016472	human skin metagenome	GAZ:Puerto Rico	726	986.804	7.21013	63.0247
1774.520.Skin.Puer	ERP016472	human skin metagenome	GAZ:Puerto Rico	151	152.25	5.85766	18.6062
1774.521.Skin.Puer	ERP016472	human skin metagenome	GAZ:Puerto Rico	90	144.05	1.24089	16.4849
1774.525.Skin.Puer	ERP016472	human skin metagenome	GAZ:Puerto Rico	86	119.913	1.9968	14.4763
1774.527.Skin.Puer	ERP016472	human skin metagenome	GAZ:Puerto Rico	429	637.011	4.95823	42.6803
1774.58.Skin.Puer	ERP016472	human skin metagenome	GAZ:Puerto Rico	146	201.12	3.30706	20.1551
1774.63.Skin.Puer	ERP016472	human skin metagenome	GAZ:Puerto Rico	108	110.5	4.43188	14.6132
1774.64.Skin.Puer	ERP016472	human skin metagenome	GAZ:Puerto Rico	180	233	3.58426	21.2832
1774.97.Skin.Puer	ERP016472	human skin metagenome	GAZ:Puerto Rico	265	294.286	5.77743	27.6631
1774.L505.Skin.Puer	ERP016472	human skin metagenome	GAZ:Puerto Rico	134	190	3.9239	18.1443
1774.L510.Skin.Puer	ERP016472	human skin metagenome	GAZ:Puerto Rico	207	229.658	4.14797	22.5186
1774.L512.Skin.Puer	ERP016472	human skin metagenome	GAZ:Puerto Rico	166	246	3.93694	20.0885
1774.L523.Skin.Puer	ERP016472	human skin metagenome	GAZ:Puerto Rico	163	172	5.98852	20.0104
1774.L524.Skin.Puer	ERP016472	human skin metagenome	GAZ:Puerto Rico	49	91.8571	0.373609	7.05446
1774.L531.Skin.Puer	ERP016472	human skin metagenome	GAZ:Puerto Rico	93	105.833	2.90988	13.8549
1774.L541.Areo.Puer	ERP016472	human skin metagenome	GAZ:Puerto Rico	72	89	3.66936	11.8752
1774.L556.Skin.Puer	ERP016472	human skin metagenome	GAZ:Puerto Rico	211	231.323	4.9921	23.3583
1774.L559.Areo.Puer	ERP016472	human skin metagenome	GAZ:Puerto Rico	90	101.4	4.07614	13.2439
1774.L564.Areo.Puer	ERP016472	human skin metagenome	GAZ:Puerto Rico	110	133.214	4.49026	14.963
1774.L576.Skin.Puer	ERP016472	human skin metagenome	GAZ:Puerto Rico	272	362	5.04508	29.2205
1774.L583.Areo.Puer	ERP016472	human skin metagenome	GAZ:Puerto Rico	123	150.188	4.79095	16.8324
1774.L585.Skin.Puer	ERP016472	human skin metagenome	GAZ:Puerto Rico	135	180.12	3.37222	17.1551
1774.L590.Skin.Puer	ERP016472	human skin metagenome	GAZ:Puerto Rico	164	197.444	4.43257	19.6885
2192.H01a.Foot.107.lane2.NoIndex.L002	ERP005806	human skin metagenome	GAZ:United States of America	214	226.037	5.60179	26.2311
2192.H01a.Foot.134.lane2.NoIndex.L002	ERP005806	human skin metagenome	GAZ:United States of America	255	345.179	4.48013	30.377
2192.H01a.Foot.137.lane2.NoIndex.L002	ERP005806	human skin metagenome	GAZ:United States of America	258	302.069	4.94441	30.9782
2192.H01a.Foot.161.lane2.NoIndex.L002	ERP005806	human skin metagenome	GAZ:United States of America	223	355.84	5.07053	26.8985
2192.H01a.Foot.17.lane1.NoIndex.L001	ERP005806	human skin metagenome	GAZ:United States of America	264	389.071	5.25362	32.6094
2192.H01a.Foot.182.lane2.NoIndex.L002	ERP005806	human skin metagenome	GAZ:United States of America	296	443.703	4.00655	36.8559
2192.H01a.Foot.206.lane2.NoIndex.L002	ERP005806	human skin metagenome	GAZ:United States of America	280	446.526	5.32777	33.2217
2192.H01a.Foot.233.lane2.NoIndex.L002	ERP005806	human skin metagenome	GAZ:United States of America	8	14	0.770881	3.32235
2192.H01a.Foot.257.lane2.NoIndex.L002	ERP005806	human skin metagenome	GAZ:United States of America	442	648.193	5.37137	45.1949
2192.H01a.Foot.305.lane2.NoIndex.L002	ERP005806	human skin metagenome	GAZ:United States of America	160	299.44	2.43501	21.6609
2192.H01a.Foot.35.lane1.NoIndex.L001	ERP005806	human skin metagenome	GAZ:United States of America	222	237.086	5.26944	27.4363
2192.H01a.Foot.38.lane1.NoIndex.L001	ERP005806	human skin metagenome	GAZ:United States of America	34	110.5	0.810125	6.48424
2192.H01a.Foot.65.lane1.NoIndex.L001	ERP005806	human skin metagenome	GAZ:United States of America	830	1015.27	7.95608	76.1994
2192.H01a.Hand.10.lane1.NoIndex.L001	ERP005806	human skin metagenome	GAZ:United States of America	106	233.5	3.30463	16.2321
2192.H01a.Hand.103.lane2.NoIndex.L002	ERP005806	human skin metagenome	GAZ:United States of America	257	287.947	6.06429	31.6323
2192.H01a.Hand.13.lane1.NoIndex.L001	ERP005806	human skin metagenome	GAZ:United States of America	15	24.3333	0.895802	4.05972
2192.H01a.Hand.136.lane2.NoIndex.L002	ERP005806	human skin metagenome	GAZ:United States of America	358	452.448	6.0192	38.9183
2192.H01a.Hand.157.lane2.NoIndex.L002	ERP005806	human skin metagenome	GAZ:United States of America	106	212.071	3.6044	16.0231
2192.H01a.Hand.160.lane2.NoIndex.L002	ERP005806	human skin metagenome	GAZ:United States of America	20	42	0.780386	5.2035
2192.H01a.Hand.208.lane2.NoIndex.L002	ERP005806	human skin metagenome	GAZ:United States of America	14	15.6667	1.1474	4.70208
2192.H01a.Hand.253.lane2.NoIndex.L002	ERP005806	human skin metagenome	GAZ:United States of America	69	102.833	3.22228	10.7033
2192.H01a.Hand.31.lane1.NoIndex.L001	ERP005806	human skin metagenome	GAZ:United States of America	237	273.22	5.54033	28.2456
2192.H01a.Hand.325.lane2.NoIndex.L002	ERP005806	human skin metagenome	GAZ:United States of America	69	105.111	3.54052	11.1549
2192.H01a.Hand.34.lane1.NoIndex.L001	ERP005806	human skin metagenome	GAZ:United States of America	166	274.04	3.3582	21.0548
2192.H01a.Hand.55.lane1.NoIndex.L001	ERP005806	human skin metagenome	GAZ:United States of America	9	14	1.00155	2.83093
2192.H01a.Hand.58.lane1.NoIndex.L001	ERP005806	human skin metagenome	GAZ:United States of America	281	471.826	4.86088	35.8325
2192.H01a.Hand.7.lane1.NoIndex.L001	ERP005806	human skin metagenome	GAZ:United States of America	85	158.929	1.33792	12.0644
2192.H01a.Hand.79.lane1.NoIndex.L001	ERP005806	human skin metagenome	GAZ:United States of America	73	110.8	3.65613	11.4478
2192.H02a.Foot.632.lane2.NoIndex.L002	ERP005806	human skin metagenome	GAZ:United States of America	140	290.955	2.00082	17.9389
2192.H02a.Foot.656.lane2.NoIndex.L002	ERP005806	human skin metagenome	GAZ:United States of America	327	492.019	5.47012	35.3724
2192.H02a.Foot.824.lane2.NoIndex.L002	ERP005806	human skin metagenome	GAZ:United States of America	387	483.486	6.12045	38.1994
2192.H02a.Foot.920.lane5.NoIndex.L005	ERP005806	human skin metagenome	GAZ:United States of America	42	65	0.66574	8.14735
2192.H02a.Hand.607.lane2.NoIndex.L002	ERP005806	human skin metagenome	GAZ:United States of America	367	453.387	6.42645	35.641
2192.H02a.Hand.631.lane2.NoIndex.L002	ERP005806	human skin metagenome	GAZ:United States of America	278	426.75	4.61329	31.1293
2192.H02a.Hand.679.lane2.NoIndex.L002	ERP005806	human skin metagenome	GAZ:United States of America	50	83.3333	1.45498	9.20192
2192.H02a.Hand.751.lane2.NoIndex.L002	ERP005806	human skin metagenome	GAZ:United States of America	364	431.517	6.60253	37.0464
2192.H03a.Foot.1208.lane5.NoIndex.L005	ERP005806	human skin metagenome	GAZ:United States of America	295	372.25	5.02262	30.7099
2192.H03a.Foot.1304.lane6.NoIndex.L006	ERP005806	human skin metagenome	GAZ:United States of America	99	148.583	3.8004	14.6099
2192.H03a.Foot.1379.lane6.NoIndex.L006	ERP005806	human skin metagenome	GAZ:United States of America	137	236.526	2.98233	20.4426
2192.H03a.Foot.1400.lane6.NoIndex.L006	ERP005806	human skin metagenome	GAZ:United States of America	1036	1563.91	8.45099	86.0028
2192.H03a.Foot.1406.lane6.NoIndex.L006	ERP005806	human skin metagenome	GAZ:United States of America	411	473.08	6.01656	41.8224
2192.H03a.Foot.1427.lane6.NoIndex.L006	ERP005806	human skin metagenome	GAZ:United States of America	128	177.4	4.40527	15.1067
2192.H03a.Hand.1234.lane5.NoIndex.L005	ERP005806	human skin metagenome	GAZ:United States of America	335	385.898	6.46368	34.487
2192.H03a.Hand.1303.lane6.NoIndex.L006	ERP005806	human skin metagenome	GAZ:United States of America	219	362.083	2.68523	27.2489
2192.H03a.Hand.1351.lane6.NoIndex.L006	ERP005806	human skin metagenome	GAZ:United States of America	320	419.763	5.54915	34.1329
2192.H03a.Hand.1423.lane6.NoIndex.L006	ERP005806	human skin metagenome	GAZ:United States of America	179	474.043	2.38709	24.7368
2192.H03a.Hand.1495.lane6.NoIndex.L006	ERP005806	human skin metagenome	GAZ:United States of America	134	254.75	2.9707	18.8989
2192.H03a.Hand.1498.lane6.NoIndex.L006	ERP005806	human skin metagenome	GAZ:United States of America	417	589.068	6.47453	43.5105
2192.H04a.Foot.1811.lane6.NoIndex.L006	ERP005806	human skin metagenome	GAZ:United States of America	140	278.667	2.99047	17.1651
2192.H04a.Foot.1859.lane6.NoIndex.L006	ERP005806	human skin metagenome	GAZ:United States of America	260	333.15	5.89857	31.8697
2192.H04a.Foot.1907.lane6.NoIndex.L006	ERP005806	human skin metagenome	GAZ:United States of America	182	321.44	3.46731	24.1165
2192.H04a.Foot.1928.lane6.NoIndex.L006	ERP005806	human skin metagenome	GAZ:United States of America	210	305	5.08793	24.0298
2192.H04a.Foot.1934.lane6.NoIndex.L006	ERP005806	human skin metagenome	GAZ:United States of America	402	533.087	6.30978	41.0696
2192.H04a.Hand.1831.lane6.NoIndex.L006	ERP005806	human skin metagenome	GAZ:United States of America	323	381.091	6.38032	34.087
2192.H04a.Hand.1855.lane6.NoIndex.L006	ERP005806	human skin metagenome	GAZ:United States of America	387	530.014	5.95315	41.7261
2192.H04a.Hand.1882.lane6.NoIndex.L006	ERP005806	human skin metagenome	GAZ:United States of America	480	644.237	6.35749	49.2958
2192.H04a.Hand.1927.lane6.NoIndex.L006	ERP005806	human skin metagenome	GAZ:United States of America	241	289.725	3.97764	28.7512
2192.H04a.Hand.1930.lane6.NoIndex.L006	ERP005806	human skin metagenome	GAZ:United States of America	477	652.295	6.52473	46.1299
2192.H04a.Hand.1933.lane6.NoIndex.L006	ERP005806	human skin metagenome	GAZ:United States of America	311	459.585	5.5557	36.4382
2192.H04a.Hand.1978.lane6.NoIndex.L006	ERP005806	human skin metagenome	GAZ:United States of America	134	183.038	3.94739	16.6365
2192.H05a.Foot.5010.lane6.NoIndex.L006	ERP005806	human skin metagenome	GAZ:United States of America	116	161	3.03919	15.2279
2192.H05a.Hand.2431.lane6.NoIndex.L006	ERP005806	human skin metagenome	GAZ:United States of America	433	537.169	6.54978	46.1922
2192.H05b.Foot.2408.lane6.NoIndex.L006	ERP005806	human skin metagenome	GAZ:United States of America	397	682.356	6.26255	41.7075
2192.H05b.Foot.2699.lane5.NoIndex.L005	ERP005806	human skin metagenome	GAZ:United States of America	631	1132.06	5.77658	58.5618
2192.H05b.Foot.2816.lane5.NoIndex.L005	ERP005806	human skin metagenome	GAZ:United States of America	579	919.895	6.8213	61.5868
2192.H05b.Foot.2963.lane5.NoIndex.L005	ERP005806	human skin metagenome	GAZ:United States of America	588	1083.27	5.8335	53.8529
2192.H05b.Foot.2984.lane5.NoIndex.L005	ERP005806	human skin metagenome	GAZ:United States of America	341	401.103	5.96665	38.7087
2192.H05b.Foot.2987.lane5.NoIndex.L005	ERP005806	human skin metagenome	GAZ:United States of America	430	757	4.98928	38.7072
2192.H05b.Hand.2623.lane5.NoIndex.L005	ERP005806	human skin metagenome	GAZ:United States of America	650	1130.25	6.39124	62.5249
2192.H05b.Hand.2719.lane5.NoIndex.L005	ERP005806	human skin metagenome	GAZ:United States of America	210	311.528	4.67832	27.0615
2192.H05b.Hand.2866.lane5.NoIndex.L005	ERP005806	human skin metagenome	GAZ:United States of America	244	456.758	4.78822	32.9509
2192.H05b.Hand.2986.lane5.NoIndex.L005	ERP005806	human skin metagenome	GAZ:United States of America	156	224.077	4.08318	19.7274
2192.H06a.Foot.3035.lane5.NoIndex.L005	ERP005806	human skin metagenome	GAZ:United States of America	541	973.108	5.86116	49.1319
2192.H06b.Foot.3086.lane5.NoIndex.L005	ERP005806	human skin metagenome	GAZ:United States of America	628	899.043	5.49771	64.1918
2192.H06b.Foot.3131.lane5.NoIndex.L005	ERP005806	human skin metagenome	GAZ:United States of America	1051	1572.48	8.32931	96.2662
2192.H06b.Foot.3230.lane6.NoIndex.L006	ERP005806	human skin metagenome	GAZ:United States of America	1014	1544.5	8.33788	89.3784
2192.H06b.Foot.3248.lane6.NoIndex.L006	ERP005806	human skin metagenome	GAZ:United States of America	469	778.6	5.10443	45.0411
2192.H06b.Foot.3275.lane6.NoIndex.L006	ERP005806	human skin metagenome	GAZ:United States of America	325	523.722	5.26964	36.7208
2192.H06b.Foot.3320.lane6.NoIndex.L006	ERP005806	human skin metagenome	GAZ:United States of America	299	394.192	5.59032	32.2079
2192.H06b.Foot.3368.lane6.NoIndex.L006	ERP005806	human skin metagenome	GAZ:United States of America	442	560.659	5.97001	44.6014
2192.H06b.Foot.3371.lane6.NoIndex.L006	ERP005806	human skin metagenome	GAZ:United States of America	218	252.44	5.55276	27.0005
2192.H06b.Foot.3374.lane6.NoIndex.L006	ERP005806	human skin metagenome	GAZ:United States of America	472	681.848	5.6513	47.6292
2192.H06b.Hand.3055.lane5.NoIndex.L005	ERP005806	human skin metagenome	GAZ:United States of America	242	375.029	4.60189	30.2133
2192.H06b.Hand.3079.lane5.NoIndex.L005	ERP005806	human skin metagenome	GAZ:United States of America	938	1478.62	7.60103	74.0557
2192.H06b.Hand.3082.lane5.NoIndex.L005	ERP005806	human skin metagenome	GAZ:United States of America	264	539.154	1.9655	32.0722
2192.H06b.Hand.3343.lane6.NoIndex.L006	ERP005806	human skin metagenome	GAZ:United States of America	225	464.059	3.95911	28.3321
2192.H06b.Hand.3346.lane6.NoIndex.L006	ERP005806	human skin metagenome	GAZ:United States of America	1027	1643.55	8.61433	75.1707
2192.H06b.Hand.3349.lane6.NoIndex.L006	ERP005806	human skin metagenome	GAZ:United States of America	31	46.1667	1.73173	6.18219
2192.H06b.Hand.3367.lane6.NoIndex.L006	ERP005806	human skin metagenome	GAZ:United States of America	183	216.444	4.87553	22.5548
2192.H06b.Hand.3373.lane6.NoIndex.L006	ERP005806	human skin metagenome	GAZ:United States of America	227	345.825	3.89356	27.9389
2192.H07a.Foot.3632.lane6.NoIndex.L006	ERP005806	human skin metagenome	GAZ:United States of America	166	241.115	4.21443	18.1523
2192.H07a.Foot.3659.lane6.NoIndex.L006	ERP005806	human skin metagenome	GAZ:United States of America	478	597.211	5.88631	49.1384
2192.H07a.Foot.3683.lane6.NoIndex.L006	ERP005806	human skin metagenome	GAZ:United States of America	179	287.043	4.5829	19.6065
2192.H07a.Hand.3658.lane6.NoIndex.L006	ERP005806	human skin metagenome	GAZ:United States of America	179	226.3	5.16772	22.5175
2192.H07a.Hand.3754.lane6.NoIndex.L006	ERP005806	human skin metagenome	GAZ:United States of America	303	413.25	5.46522	33.7209
2192.H07b.Foot.4016.lane6.NoIndex.L006	ERP005806	human skin metagenome	GAZ:United States of America	243	510.184	2.77033	28.9273
2192.H07b.Foot.4088.lane6.NoIndex.L006	ERP005806	human skin metagenome	GAZ:United States of America	591	838.05	6.25046	56.6549
2192.H07b.Hand.3874.lane6.NoIndex.L006	ERP005806	human skin metagenome	GAZ:United States of America	343	607.333	4.57442	39.2849
2192.H07b.Hand.4018.lane6.NoIndex.L006	ERP005806	human skin metagenome	GAZ:United States of America	53	103.143	1.4721	10.3876
2192.H07b.Hand.4066.lane6.NoIndex.L006	ERP005806	human skin metagenome	GAZ:United States of America	51	79.1111	1.62694	8.88377
2192.H07b.Hand.4159.lane6.NoIndex.L006	ERP005806	human skin metagenome	GAZ:United States of America	183	232.038	4.45971	19.442
2192.H07b.Hand.4183.lane6.NoIndex.L006	ERP005806	human skin metagenome	GAZ:United States of America	123	139.25	4.57552	14.3
2192.H07b.Hand.4186.lane6.NoIndex.L006	ERP005806	human skin metagenome	GAZ:United States of America	219	318.488	4.27642	24.8217
722.F11Plmr.1.s.1.1.sequence	ERP020884	human skin metagenome	GAZ:United States of America	323	397.266	6.4113	31.0702
722.F11Plmr.2.s.2.1.sequence	ERP020884	human skin metagenome	GAZ:United States of America	280	334.75	6.2663	26.6083
722.F11Plmr.3.s.3.1.sequence	ERP020884	human skin metagenome	GAZ:United States of America	308	393.865	6.31436	29.9987
722.F11Plmr.4.s.4.1.sequence	ERP020884	human skin metagenome	GAZ:United States of America	306	343.043	6.35537	28.0017
722.F11Plmr.5.s.6.1.sequence	ERP020884	human skin metagenome	GAZ:United States of America	331	446.111	6.37747	32.505
722.F11Plmr.6.s.7.1.sequence	ERP020884	human skin metagenome	GAZ:United States of America	325	442.283	6.33408	33.6707
722.F11Plmr.7.s.8.1.sequence	ERP020884	human skin metagenome	GAZ:United States of America	317	390.125	6.3953	30.4942
722.M11Plmr.1.s.1.1.sequence	ERP020884	human skin metagenome	GAZ:United States of America	363	569.717	5.44807	37.7757
722.M11Plmr.2.s.2.1.sequence	ERP020884	human skin metagenome	GAZ:United States of America	349	519.739	5.11785	35.125
722.M11Plmr.3.s.3.1.sequence	ERP020884	human skin metagenome	GAZ:United States of America	374	529.419	5.2692	39.6532
722.M11Plmr.4.s.4.1.sequence	ERP020884	human skin metagenome	GAZ:United States of America	339	515.554	5.21373	35.8114
722.M11Plmr.5.s.6.1.sequence	ERP020884	human skin metagenome	GAZ:United States of America	388	611.947	5.44164	40.7325
722.M11Plmr.6.s.7.1.sequence	ERP020884	human skin metagenome	GAZ:United States of America	381	589.108	5.51164	40.8497
722.M11Plmr.7.s.8.1.sequence	ERP020884	human skin metagenome	GAZ:United States of America	367	533.114	5.44344	37.4584
722.M31Plmr.1.s.1.1.sequence	ERP020884	human skin metagenome	GAZ:United States of America	268	409.429	5.67306	26.7423
722.M31Plmr.2.s.2.1.sequence	ERP020884	human skin metagenome	GAZ:United States of America	278	355.233	6.08439	27.2446
722.M31Plmr.3.s.3.1.sequence	ERP020884	human skin metagenome	GAZ:United States of America	288	379.2	5.97873	31.2624
722.M31Plmr.4.s.4.1.sequence	ERP020884	human skin metagenome	GAZ:United States of America	287	372.865	5.91713	29.2929
722.M31Plmr.5.s.6.1.sequence	ERP020884	human skin metagenome	GAZ:United States of America	292	442.667	5.69639	30.3739
722.M31Plmr.6.s.7.1.sequence	ERP020884	human skin metagenome	GAZ:United States of America	285	416.325	5.7646	31.105
722.M31Plmr.7.s.8.1.sequence	ERP020884	human skin metagenome	GAZ:United States of America	289	411.936	5.71181	29.121
550.L2S103.s.2.sequence	ERP021896	human skin metagenome	GAZ:United States of America	627	761.183	7.57021	52.372
550.L2S111.s.2.sequence	ERP021896	human skin metagenome	GAZ:United States of America	463	595.34	6.23793	44.8229
550.L2S116.s.2.sequence	ERP021896	human skin metagenome	GAZ:United States of America	337	472.467	5.69164	31.9977
550.L2S123.s.2.sequence	ERP021896	human skin metagenome	GAZ:United States of America	427	485.009	5.89377	40.2147
550.L2S143.s.2.sequence	ERP021896	human skin metagenome	GAZ:United States of America	586	705.882	7.07714	50.6418
550.L2S144.s.2.sequence	ERP021896	human skin metagenome	GAZ:United States of America	396	499.2	6.18165	38.6537
550.L2S154.s.2.sequence	ERP021896	human skin metagenome	GAZ:United States of America	391	454.524	5.55353	35.9273
550.L2S155.s.2.sequence	ERP021896	human skin metagenome	GAZ:United States of America	316	399.06	5.37269	34.2199
550.L2S156.s.2.sequence	ERP021896	human skin metagenome	GAZ:United States of America	465	620.556	6.09365	42.483
550.L2S157.s.2.sequence	ERP021896	human skin metagenome	GAZ:United States of America	540	775.514	6.44542	46.708
550.L2S164.s.2.sequence	ERP021896	human skin metagenome	GAZ:United States of America	386	533.128	5.82801	37.7698
550.L2S166.s.2.sequence	ERP021896	human skin metagenome	GAZ:United States of America	494	614.124	5.95253	42.3176
550.L2S169.s.2.sequence	ERP021896	human skin metagenome	GAZ:United States of America	300	395.789	5.55151	30.9667
550.L2S172.s.2.sequence	ERP021896	human skin metagenome	GAZ:United States of America	564	733.214	7.06197	48.454
550.L2S174.s.2.sequence	ERP021896	human skin metagenome	GAZ:United States of America	322	445.679	5.39169	33.3454
550.L2S181.s.2.sequence	ERP021896	human skin metagenome	GAZ:United States of America	325	395.304	5.7029	34.6646
550.L2S184.s.2.sequence	ERP021896	human skin metagenome	GAZ:United States of America	521	702.364	7.13838	48.1896
550.L2S188.s.2.sequence	ERP021896	human skin metagenome	GAZ:United States of America	529	692.06	6.41486	45.8802
550.L2S189.s.2.sequence	ERP021896	human skin metagenome	GAZ:United States of America	551	708.319	6.75383	49.366
550.L2S196.s.2.sequence	ERP021896	human skin metagenome	GAZ:United States of America	461	617.781	6.72662	43.6267
550.L2S200.s.2.sequence	ERP021896	human skin metagenome	GAZ:United States of America	399	566	5.06812	38.121
550.L2S206.s.2.sequence	ERP021896	human skin metagenome	GAZ:United States of America	368	492.382	5.23595	34.5689
550.L2S215.s.2.sequence	ERP021896	human skin metagenome	GAZ:United States of America	482	598.406	7.04877	45.2795
550.L2S219.s.2.sequence	ERP021896	human skin metagenome	GAZ:United States of America	345	476	5.12978	34.0662
550.L2S237.s.2.sequence	ERP021896	human skin metagenome	GAZ:United States of America	131	172.13	3.37791	15.8776
550.L2S244.s.2.sequence	ERP021896	human skin metagenome	GAZ:United States of America	77	90.5714	2.78059	12.0395
550.L2S251.s.2.sequence	ERP021896	human skin metagenome	GAZ:United States of America	255	375.122	3.4009	28.1074
550.L2S265.s.2.sequence	ERP021896	human skin metagenome	GAZ:United States of America	258	326.06	4.86875	25.8033
550.L2S267.s.2.sequence	ERP021896	human skin metagenome	GAZ:United States of America	265	320.312	6.05302	27.7558
550.L2S272.s.2.sequence	ERP021896	human skin metagenome	GAZ:United States of America	294	345.739	5.05081	30.2112
550.L2S274.s.2.sequence	ERP021896	human skin metagenome	GAZ:United States of America	240	271.607	4.95075	25.6829
550.L2S281.s.2.sequence	ERP021896	human skin metagenome	GAZ:United States of America	171	226.038	4.79287	19.7936
550.L2S284.s.2.sequence	ERP021896	human skin metagenome	GAZ:United States of America	287	346.333	5.29605	31.6039
550.L2S286.s.2.sequence	ERP021896	human skin metagenome	GAZ:United States of America	264	322.1	5.21232	29.3703
550.L2S289.s.2.sequence	ERP021896	human skin metagenome	GAZ:United States of America	464	504.95	6.56029	44.2657
550.L2S295.s.2.sequence	ERP021896	human skin metagenome	GAZ:United States of America	295	309.375	5.55657	30.0419
550.L2S300.s.2.sequence	ERP021896	human skin metagenome	GAZ:United States of America	253	292.482	4.99334	26.0715
550.L2S301.s.2.sequence	ERP021896	human skin metagenome	GAZ:United States of America	91	111.714	2.46075	12.4672
550.L2S303.s.2.sequence	ERP021896	human skin metagenome	GAZ:United States of America	118	154.385	1.86861	17.6497
550.L2S313.s.2.sequence	ERP021896	human skin metagenome	GAZ:United States of America	232	317.024	4.50669	25.5298
550.L2S317.s.2.sequence	ERP021896	human skin metagenome	GAZ:United States of America	226	272	4.7695	24.6826
550.L2S323.s.2.sequence	ERP021896	human skin metagenome	GAZ:United States of America	159	179	3.87658	18.11
550.L2S334.s.2.sequence	ERP021896	human skin metagenome	GAZ:United States of America	394	480.25	6.11981	35.9345
550.L2S344.s.2.sequence	ERP021896	human skin metagenome	GAZ:United States of America	188	248.375	4.82457	23.9995
550.L2S353.s.2.sequence	ERP021896	human skin metagenome	GAZ:United States of America	196	221.521	4.95337	23.6223
550.L2S362.s.2.sequence	ERP021896	human skin metagenome	GAZ:United States of America	667	889.518	7.25202	53.4345
550.L2S364.s.2.sequence	ERP021896	human skin metagenome	GAZ:United States of America	322	365.288	5.91948	32.8224
550.L2S369.s.2.sequence	ERP021896	human skin metagenome	GAZ:United States of America	306	388.4	5.62796	31.2725
550.L2S377.s.2.sequence	ERP021896	human skin metagenome	GAZ:United States of America	349	470.692	6.05764	35.6448
550.L2S383.s.2.sequence	ERP021896	human skin metagenome	GAZ:United States of America	215	255.738	4.87407	24.712
550.L4S1.s.4.sequence	ERP021896	human skin metagenome	GAZ:United States of America	301	492.566	4.85097	34.1365
550.L4S100.s.4.sequence	ERP021896	human skin metagenome	GAZ:United States of America	411	552.94	5.55386	41.9887
550.L4S102.s.4.sequence	ERP021896	human skin metagenome	GAZ:United States of America	570	867.853	7.06636	53.0066
550.L4S106.s.4.sequence	ERP021896	human skin metagenome	GAZ:United States of America	237	392.4	4.55956	29.2276
550.L4S110.s.4.sequence	ERP021896	human skin metagenome	GAZ:United States of America	678	1022.38	7.79205	56.436
550.L4S12.s.4.sequence	ERP021896	human skin metagenome	GAZ:United States of America	111	148.714	4.06208	15.2828
550.L4S122.s.4.sequence	ERP021896	human skin metagenome	GAZ:United States of America	236	440	4.21227	25.7159
550.L4S123.s.4.sequence	ERP021896	human skin metagenome	GAZ:United States of America	299	571.776	3.60073	30.4494
550.L4S124.s.4.sequence	ERP021896	human skin metagenome	GAZ:United States of America	287	460.942	4.79093	29.7793
550.L4S125.s.4.sequence	ERP021896	human skin metagenome	GAZ:United States of America	663	1013.03	7.36833	56.7381
550.L4S128.s.4.sequence	ERP021896	human skin metagenome	GAZ:United States of America	307	476.467	5.51737	31.0896
550.L4S140.s.4.sequence	ERP021896	human skin metagenome	GAZ:United States of America	109	143.167	2.63099	13.9206
550.L4S144.s.4.sequence	ERP021896	human skin metagenome	GAZ:United States of America	235	406.848	4.32162	27.8798
550.L4S150.s.4.sequence	ERP021896	human skin metagenome	GAZ:United States of America	598	847.008	6.85036	54.2895
550.L4S158.s.4.sequence	ERP021896	human skin metagenome	GAZ:United States of America	298	422.592	5.61681	30.1189
550.L4S159.s.4.sequence	ERP021896	human skin metagenome	GAZ:United States of America	333	507.382	5.90855	33.9848
550.L4S160.s.4.sequence	ERP021896	human skin metagenome	GAZ:United States of America	309	547.467	5.11794	32.4071
550.L4S161.s.4.sequence	ERP021896	human skin metagenome	GAZ:United States of America	600	852.792	7.30486	55.0928
550.L4S173.s.4.sequence	ERP021896	human skin metagenome	GAZ:United States of America	273	376	4.97675	29.6997
550.L4S176.s.4.sequence	ERP021896	human skin metagenome	GAZ:United States of America	226	286.022	5.20711	24.3252
550.L4S183.s.4.sequence	ERP021896	human skin metagenome	GAZ:United States of America	213	282.375	4.89165	24.0368
550.L4S190.s.4.sequence	ERP021896	human skin metagenome	GAZ:United States of America	176	217.758	4.55231	21.4983
550.L4S196.s.4.sequence	ERP021896	human skin metagenome	GAZ:United States of America	533	689.186	6.99842	47.1248
550.L4S20.s.4.sequence	ERP021896	human skin metagenome	GAZ:United States of America	460	715.128	5.81653	42.879
550.L4S202.s.4.sequence	ERP021896	human skin metagenome	GAZ:United States of America	517	747.577	6.56482	47.2241
550.L4S204.s.4.sequence	ERP021896	human skin metagenome	GAZ:United States of America	168	264.6	4.24742	22.0355
550.L4S214.s.4.sequence	ERP021896	human skin metagenome	GAZ:United States of America	335	425.016	5.75307	34.2846
550.L4S217.s.4.sequence	ERP021896	human skin metagenome	GAZ:United States of America	83	150.364	2.80199	13.0626
550.L4S220.s.4.sequence	ERP021896	human skin metagenome	GAZ:United States of America	465	630.236	6.27498	42.7836
550.L4S238.s.4.sequence	ERP021896	human skin metagenome	GAZ:United States of America	226	283.973	4.53584	25.3806
550.L4S239.s.4.sequence	ERP021896	human skin metagenome	GAZ:United States of America	166	192.452	4.66986	20.0976
550.L4S24.s.4.sequence	ERP021896	human skin metagenome	GAZ:United States of America	286	402.923	6.21837	28.5071
550.L4S241.s.4.sequence	ERP021896	human skin metagenome	GAZ:United States of America	145	259.067	4.41072	18.7859
550.L4S249.s.4.sequence	ERP021896	human skin metagenome	GAZ:United States of America	209	403	3.70947	24.5774
550.L4S25.s.4.sequence	ERP021896	human skin metagenome	GAZ:United States of America	498	831.354	6.12039	47.6777
550.L4S254.s.4.sequence	ERP021896	human skin metagenome	GAZ:United States of America	142	193.476	3.45505	18.611
550.L4S256.s.4.sequence	ERP021896	human skin metagenome	GAZ:United States of America	268	394.977	4.84591	29.9925
550.L4S257.s.4.sequence	ERP021896	human skin metagenome	GAZ:United States of America	398	645.588	5.88439	41.0021
550.L4S26.s.4.sequence	ERP021896	human skin metagenome	GAZ:United States of America	154	213.368	5.04961	19.0253
550.L4S261.s.4.sequence	ERP021896	human skin metagenome	GAZ:United States of America	317	460.286	5.51115	32.8653
550.L4S265.s.4.sequence	ERP021896	human skin metagenome	GAZ:United States of America	322	511.596	4.86211	33.7123
550.L4S279.s.4.sequence	ERP021896	human skin metagenome	GAZ:United States of America	189	263.667	4.88655	23.0348
550.L4S28.s.4.sequence	ERP021896	human skin metagenome	GAZ:United States of America	471	813.663	5.52366	43.8571
550.L4S286.s.4.sequence	ERP021896	human skin metagenome	GAZ:United States of America	144	239	1.59718	18.6264
550.L4S30.s.4.sequence	ERP021896	human skin metagenome	GAZ:United States of America	477	690.209	6.50266	45.2595
550.L4S42.s.4.sequence	ERP021896	human skin metagenome	GAZ:United States of America	196	307.222	4.55224	24.425
550.L4S48.s.4.sequence	ERP021896	human skin metagenome	GAZ:United States of America	372	645.323	5.21971	38.8967
550.L4S49.s.4.sequence	ERP021896	human skin metagenome	GAZ:United States of America	320	439.706	4.34573	32.3219
550.L4S5.s.4.sequence	ERP021896	human skin metagenome	GAZ:United States of America	388	566.134	5.93751	38.4505
550.L4S54.s.4.sequence	ERP021896	human skin metagenome	GAZ:United States of America	282	359.467	4.99484	30.0866
550.L4S55.s.4.sequence	ERP021896	human skin metagenome	GAZ:United States of America	143	196.824	2.72087	18.5513
550.L4S66.s.4.sequence	ERP021896	human skin metagenome	GAZ:United States of America	361	711.447	5.3512	34.333
550.L4S69.s.4.sequence	ERP021896	human skin metagenome	GAZ:United States of America	225	419.231	5.05241	27.5574
550.L4S72.s.4.sequence	ERP021896	human skin metagenome	GAZ:United States of America	285	446.458	4.78799	30.4936
550.L4S83.s.4.sequence	ERP021896	human skin metagenome	GAZ:United States of America	215	341.848	4.22021	26.8887
550.L4S87.s.4.sequence	ERP021896	human skin metagenome	GAZ:United States of America	444	697.286	6.1673	43.3255
550.L4S88.s.4.sequence	ERP021896	human skin metagenome	GAZ:United States of America	376	668.158	5.15729	40.098
550.L4S89.s.4.sequence	ERP021896	human skin metagenome	GAZ:United States of America	523	761.515	6.40734	48.3012
550.L4S9.s.4.sequence	ERP021896	human skin metagenome	GAZ:United States of America	429	682.015	6.07096	41.6614
550.L4S92.s.4.sequence	ERP021896	human skin metagenome	GAZ:United States of America	359	539.754	5.46666	39.004
550.L4S98.s.4.sequence	ERP021896	human skin metagenome	GAZ:United States of America	56	73.1	2.07214	9.67129
1774.10BI	ERP016472	human skin metagenome	GAZ:Venezuela	291	408.72	5.57026	32.9571
1774.14BI23.10.09	ERP016472	human skin metagenome	GAZ:Venezuela	567	806.22	6.34559	57.8214
1774.18BI22.10.09	ERP016472	human skin metagenome	GAZ:Venezuela	491	605.891	5.66391	50.4078
1774.1BI22.10.09	ERP016472	human skin metagenome	GAZ:Venezuela	325	469.842	5.66849	34.9275
1774.20BI22.10.09	ERP016472	human skin metagenome	GAZ:Venezuela	465	623.939	6.04125	47.5762
1774.28BI22.10.09	ERP016472	human skin metagenome	GAZ:Venezuela	387	609.514	5.64476	44.5483
1774.2BI22.10.09	ERP016472	human skin metagenome	GAZ:Venezuela	495	666.364	5.93961	51.0258
1774.30BI23.10.09	ERP016472	human skin metagenome	GAZ:Venezuela	329	546.788	4.42641	37.3467
1774.33BI23.10.09	ERP016472	human skin metagenome	GAZ:Venezuela	388	552.338	5.0904	39.3171
1774.34BI23.10.09	ERP016472	human skin metagenome	GAZ:Venezuela	509	750.722	6.23845	52.41
1774.35BI23.10.09	ERP016472	human skin metagenome	GAZ:Venezuela	503	686.214	6.29738	46.2981
1774.36BI23.10.09	ERP016472	human skin metagenome	GAZ:Venezuela	429	576.065	6.08936	46.7166
1774.37BI23.10.09	ERP016472	human skin metagenome	GAZ:Venezuela	402	621.655	4.48775	45.7145
1774.39BI23.10.09	ERP016472	human skin metagenome	GAZ:Venezuela	374	653.154	5.71788	43.4914
1774.42BI23.10.09	ERP016472	human skin metagenome	GAZ:Venezuela	456	763.722	5.69512	46.0083
1774.43BI23.10.09	ERP016472	human skin metagenome	GAZ:Venezuela	424	530.429	6.20256	41.5474
1774.45BI23.10.09	ERP016472	human skin metagenome	GAZ:Venezuela	544	673.361	6.66377	51.8032
1774.4BI22.10.09	ERP016472	human skin metagenome	GAZ:Venezuela	226	328.692	4.33314	25.4786
1774.51BI23.10.09	ERP016472	human skin metagenome	GAZ:Venezuela	196	282.059	4.19389	26.7353
1774.52BI23.10.09	ERP016472	human skin metagenome	GAZ:Venezuela	272	450.404	4.44382	32.0634
1774.55BI23.10.09	ERP016472	human skin metagenome	GAZ:Venezuela	353	472.447	5.24933	39.2486
1774.56BI23.10.09	ERP016472	human skin metagenome	GAZ:Venezuela	314	414.04	5.67787	34.7977
1774.58BI24.10.09	ERP016472	human skin metagenome	GAZ:Venezuela	341	478.203	5.40781	34.0189
1774.5BI22.10.09	ERP016472	human skin metagenome	GAZ:Venezuela	402	657	6.2321	43.9457
1774.60BI24.10.09	ERP016472	human skin metagenome	GAZ:Venezuela	228	363.303	4.47054	27.7113
1774.62BI24.10.09	ERP016472	human skin metagenome	GAZ:Venezuela	366	438.143	6.2241	40.4823
1774.64BI24.10.09	ERP016472	human skin metagenome	GAZ:Venezuela	183	246	3.93638	24.5811
1774.66BI24.10.09	ERP016472	human skin metagenome	GAZ:Venezuela	403	476.129	6.33204	43.409
1774.67BI24.10.09	ERP016472	human skin metagenome	GAZ:Venezuela	305	381.901	5.10629	34.4636
1774.8BI22.10.09	ERP016472	human skin metagenome	GAZ:Venezuela	346	562.569	5.40424	35.5772
